# Supplementary material for: Development and Characterization of Near-Isogenic Lines Revealing Candidate Genes for a Major 7AL QTL Responsible for Heat Tolerance in Wheat
Source: Front Plant Sci. 2020 Aug 28;11:1316. doi: 10.3389/fpls.2020.01316 (PMC7485290; doi:10.3389/fpls.2020.01316)
Supplement: Supplementary file 1 [file Table_1.xlsx]

## Sheet: Sheet1
Supplementary Table S1 Record of glasshouse environment conditions for growing the NILs. The temperature, relative humidity and ambient light level were automatically record every 15 minutes from wheat sowing to harvest.
Generation Date	2019-08-21
Generation Time	11:27:57
	Temperature			Relative humidity			Ambient light level
Date/Time	Values		Date/Time	Values		Date/Time	Values
2018-06-01	14.45		2018-06-01	76.4704		2018-06-01	-9.15527e-05
2018-06-01 00:15:00	14.45		2018-06-01 00:15:00	76.4704		2018-06-01 00:15:00	-9.15527e-05
2018-06-01 00:30:00	14.45		2018-06-01 00:30:00	76.4704		2018-06-01 00:30:00	-9.15527e-05
2018-06-01 00:45:00	14.45		2018-06-01 00:45:00	76.4704		2018-06-01 00:45:00	-9.15527e-05
2018-06-01 01:00:00	14.45		2018-06-01 01:00:00	76.4704		2018-06-01 01:00:00	-9.15527e-05
2018-06-01 01:15:00	14.1		2018-06-01 01:15:00	76.4704		2018-06-01 01:15:00	-9.15527e-05
2018-06-01 01:30:00	14.1		2018-06-01 01:30:00	76.4704		2018-06-01 01:30:00	-9.15527e-05
2018-06-01 01:45:00	14.1		2018-06-01 01:45:00	76.4704		2018-06-01 01:45:00	-9.15527e-05
2018-06-01 02:00:00	13.74		2018-06-01 02:00:00	76.4704		2018-06-01 02:00:00	-9.15527e-05
2018-06-01 02:15:00	13.74		2018-06-01 02:15:00	76.4704		2018-06-01 02:15:00	-9.15527e-05
2018-06-01 02:30:00	13.38		2018-06-01 02:30:00	76.4704		2018-06-01 02:30:00	-9.15527e-05
2018-06-01 02:45:00	13.74		2018-06-01 02:45:00	76.4704		2018-06-01 02:45:00	-9.15527e-05
2018-06-01 03:00:00	13.74		2018-06-01 03:00:00	76.4704		2018-06-01 03:00:00	-9.15527e-05
2018-06-01 03:15:00	13.38		2018-06-01 03:15:00	76.4704		2018-06-01 03:15:00	-9.15527e-05
2018-06-01 03:30:00	13.38		2018-06-01 03:30:00	76.4704		2018-06-01 03:30:00	-9.15527e-05
2018-06-01 03:45:00	13.38		2018-06-01 03:45:00	76.4704		2018-06-01 03:45:00	-9.15527e-05
2018-06-01 04:00:00	13.38		2018-06-01 04:00:00	76.4704		2018-06-01 04:00:00	-9.15527e-05
2018-06-01 04:15:00	13.03		2018-06-01 04:15:00	76.4704		2018-06-01 04:15:00	-9.15527e-05
2018-06-01 04:30:00	13.03		2018-06-01 04:30:00	76.4704		2018-06-01 04:30:00	-9.15527e-05
2018-06-01 04:45:00	12.67		2018-06-01 04:45:00	76.4704		2018-06-01 04:45:00	-9.15527e-05
2018-06-01 05:00:00	12.67		2018-06-01 05:00:00	76.4704		2018-06-01 05:00:00	-9.15527e-05
2018-06-01 05:15:00	12.67		2018-06-01 05:15:00	76.4704		2018-06-01 05:15:00	-9.15527e-05
2018-06-01 05:30:00	13.03		2018-06-01 05:30:00	76.4704		2018-06-01 05:30:00	-9.15527e-05
2018-06-01 05:45:00	13.03		2018-06-01 05:45:00	76.4704		2018-06-01 05:45:00	-9.15527e-05
2018-06-01 06:00:00	13.03		2018-06-01 06:00:00	76.4704		2018-06-01 06:00:00	-9.15527e-05
2018-06-01 06:15:00	12.67		2018-06-01 06:15:00	76.4704		2018-06-01 06:15:00	-9.15527e-05
2018-06-01 06:30:00	12.67		2018-06-01 06:30:00	76.4704		2018-06-01 06:30:00	-9.15527e-05
2018-06-01 06:45:00	12.67		2018-06-01 06:45:00	76.4704		2018-06-01 06:45:00	-9.15527e-05
2018-06-01 07:00:00	12.67		2018-06-01 07:00:00	76.4704		2018-06-01 07:00:00	9.8038
2018-06-01 07:15:00	12.67		2018-06-01 07:15:00	76.4704		2018-06-01 07:15:00	9.8038
2018-06-01 07:30:00	12.67		2018-06-01 07:30:00	76.4704		2018-06-01 07:30:00	19.6077
2018-06-01 07:45:00	12.67		2018-06-01 07:45:00	76.4704		2018-06-01 07:45:00	39.2156
2018-06-01 08:00:00	12.67		2018-06-01 08:00:00	76.4704		2018-06-01 08:00:00	176.47
2018-06-01 08:15:00	13.03		2018-06-01 08:15:00	76.4704		2018-06-01 08:15:00	235.294
2018-06-01 08:30:00	13.38		2018-06-01 08:30:00	76.4704		2018-06-01 08:30:00	294.117
2018-06-01 08:45:00	14.1		2018-06-01 08:45:00	76.4704		2018-06-01 08:45:00	352.941
2018-06-01 09:00:00	14.8		2018-06-01 09:00:00	76.0783		2018-06-01 09:00:00	411.765
2018-06-01 09:15:00	15.86		2018-06-01 09:15:00	74.5096		2018-06-01 09:15:00	460.784
2018-06-01 09:30:00	17.27		2018-06-01 09:30:00	71.3724		2018-06-01 09:30:00	509.804
2018-06-01 09:45:00	18.67		2018-06-01 09:45:00	68.6273		2018-06-01 09:45:00	568.627
2018-06-01 10:00:00	20.77		2018-06-01 10:00:00	69.4116		2018-06-01 10:00:00	617.647
2018-06-01 10:15:00	22.52		2018-06-01 10:15:00	62.745		2018-06-01 10:15:00	686.274
2018-06-01 10:30:00	22.87		2018-06-01 10:30:00	55.6861		2018-06-01 10:30:00	735.294
2018-06-01 10:45:00	22.87		2018-06-01 10:45:00	50.196		2018-06-01 10:45:00	774.51
2018-06-01 11:00:00	23.23		2018-06-01 11:00:00	46.2744		2018-06-01 11:00:00	784.313
2018-06-01 11:15:00	23.58		2018-06-01 11:15:00	44.7058		2018-06-01 11:15:00	803.921
2018-06-01 11:30:00	23.23		2018-06-01 11:30:00	44.3136		2018-06-01 11:30:00	813.725
2018-06-01 11:45:00	22.87		2018-06-01 11:45:00	44.3136		2018-06-01 11:45:00	833.333
2018-06-01 12:00:00	22.52		2018-06-01 12:00:00	45.0979		2018-06-01 12:00:00	833.333
2018-06-01 12:15:00	21.82		2018-06-01 12:15:00	47.0587		2018-06-01 12:15:00	843.137
2018-06-01 12:30:00	21.82		2018-06-01 12:30:00	45.8823		2018-06-01 12:30:00	843.137
2018-06-01 12:45:00	22.52		2018-06-01 12:45:00	44.3136		2018-06-01 12:45:00	843.137
2018-06-01 13:00:00	22.52		2018-06-01 13:00:00	44.7058		2018-06-01 13:00:00	823.529
2018-06-01 13:15:00	22.52		2018-06-01 13:15:00	44.7058		2018-06-01 13:15:00	813.725
2018-06-01 13:30:00	22.87		2018-06-01 13:30:00	43.1372		2018-06-01 13:30:00	803.921
2018-06-01 13:45:00	22.52		2018-06-01 13:45:00	43.5293		2018-06-01 13:45:00	774.51
2018-06-01 14:00:00	22.17		2018-06-01 14:00:00	44.7058		2018-06-01 14:00:00	735.294
2018-06-01 14:15:00	21.82		2018-06-01 14:15:00	45.0979		2018-06-01 14:15:00	696.078
2018-06-01 14:30:00	21.82		2018-06-01 14:30:00	44.7058		2018-06-01 14:30:00	656.862
2018-06-01 14:45:00	23.58		2018-06-01 14:45:00	40.3921		2018-06-01 14:45:00	607.843
2018-06-01 15:00:00	22.17		2018-06-01 15:00:00	46.2744		2018-06-01 15:00:00	549.019
2018-06-01 15:15:00	21.82		2018-06-01 15:15:00	44.3136		2018-06-01 15:15:00	480.392
2018-06-01 15:30:00	21.12		2018-06-01 15:30:00	43.1372		2018-06-01 15:30:00	421.568
2018-06-01 15:45:00	21.47		2018-06-01 15:45:00	44.3136		2018-06-01 15:45:00	343.137
2018-06-01 16:00:00	21.12		2018-06-01 16:00:00	47.843		2018-06-01 16:00:00	88.2352
2018-06-01 16:15:00	20.07		2018-06-01 16:15:00	50.9803		2018-06-01 16:15:00	68.6273
2018-06-01 16:30:00	19.37		2018-06-01 16:30:00	54.1175		2018-06-01 16:30:00	49.0195
2018-06-01 16:45:00	19.02		2018-06-01 16:45:00	57.2548		2018-06-01 16:45:00	39.2156
2018-06-01 17:00:00	18.32		2018-06-01 17:00:00	60.392		2018-06-01 17:00:00	29.4116
2018-06-01 17:15:00	17.62		2018-06-01 17:15:00	63.5293		2018-06-01 17:15:00	9.8038
2018-06-01 17:30:00	17.27		2018-06-01 17:30:00	65.0979		2018-06-01 17:30:00	9.8038
2018-06-01 17:45:00	17.27		2018-06-01 17:45:00	66.2744		2018-06-01 17:45:00	-9.15527e-05
2018-06-01 18:00:00	16.91		2018-06-01 18:00:00	67.0587		2018-06-01 18:00:00	-9.15527e-05
2018-06-01 18:15:00	16.56		2018-06-01 18:15:00	67.0587		2018-06-01 18:15:00	-9.15527e-05
2018-06-01 18:30:00	16.56		2018-06-01 18:30:00	67.4508		2018-06-01 18:30:00	-9.15527e-05
2018-06-01 18:45:00	16.21		2018-06-01 18:45:00	67.4508		2018-06-01 18:45:00	-9.15527e-05
2018-06-01 19:00:00	15.86		2018-06-01 19:00:00	67.843		2018-06-01 19:00:00	-9.15527e-05
2018-06-01 19:15:00	15.51		2018-06-01 19:15:00	68.2351		2018-06-01 19:15:00	-9.15527e-05
2018-06-01 19:30:00	15.51		2018-06-01 19:30:00	68.2351		2018-06-01 19:30:00	-9.15527e-05
2018-06-01 19:45:00	15.51		2018-06-01 19:45:00	68.2351		2018-06-01 19:45:00	-9.15527e-05
2018-06-01 20:00:00	14.8		2018-06-01 20:00:00	68.2351		2018-06-01 20:00:00	-9.15527e-05
2018-06-01 20:15:00	14.8		2018-06-01 20:15:00	68.2351		2018-06-01 20:15:00	-9.15527e-05
2018-06-01 20:30:00	14.45		2018-06-01 20:30:00	68.2351		2018-06-01 20:30:00	-9.15527e-05
2018-06-01 20:45:00	14.1		2018-06-01 20:45:00	67.843		2018-06-01 20:45:00	-9.15527e-05
2018-06-01 21:00:00	14.1		2018-06-01 21:00:00	67.843		2018-06-01 21:00:00	-9.15527e-05
2018-06-01 21:15:00	13.74		2018-06-01 21:15:00	67.843		2018-06-01 21:15:00	-9.15527e-05
2018-06-01 21:30:00	13.38		2018-06-01 21:30:00	67.0587		2018-06-01 21:30:00	-9.15527e-05
2018-06-01 21:45:00	13.38		2018-06-01 21:45:00	67.4508		2018-06-01 21:45:00	-9.15527e-05
2018-06-01 22:00:00	13.38		2018-06-01 22:00:00	67.843		2018-06-01 22:00:00	-9.15527e-05
2018-06-01 22:15:00	13.38		2018-06-01 22:15:00	67.4508		2018-06-01 22:15:00	-9.15527e-05
2018-06-01 22:30:00	13.03		2018-06-01 22:30:00	67.843		2018-06-01 22:30:00	-9.15527e-05
2018-06-01 22:45:00	13.03		2018-06-01 22:45:00	68.2351		2018-06-01 22:45:00	-9.15527e-05
2018-06-01 23:00:00	12.67		2018-06-01 23:00:00	68.6273		2018-06-01 23:00:00	-9.15527e-05
2018-06-01 23:15:00	12.31		2018-06-01 23:15:00	68.6273		2018-06-01 23:15:00	-9.15527e-05
2018-06-01 23:30:00	12.31		2018-06-01 23:30:00	68.6273		2018-06-01 23:30:00	-9.15527e-05
2018-06-01 23:45:00	11.95		2018-06-01 23:45:00	68.6273		2018-06-01 23:45:00	-9.15527e-05
2018-06-02	11.95		2018-06-02	69.4116		2018-06-02	-9.15527e-05
2018-06-02 00:15:00	11.59		2018-06-02 00:15:00	69.0195		2018-06-02 00:15:00	-9.15527e-05
2018-06-02 00:30:00	11.59		2018-06-02 00:30:00	69.4116		2018-06-02 00:30:00	-9.15527e-05
2018-06-02 00:45:00	11.59		2018-06-02 00:45:00	69.4116		2018-06-02 00:45:00	-9.15527e-05
2018-06-02 01:00:00	11.59		2018-06-02 01:00:00	69.4116		2018-06-02 01:00:00	-9.15527e-05
2018-06-02 01:15:00	11.23		2018-06-02 01:15:00	69.4116		2018-06-02 01:15:00	-9.15527e-05
2018-06-02 01:30:00	10.87		2018-06-02 01:30:00	69.4116		2018-06-02 01:30:00	-9.15527e-05
2018-06-02 01:45:00	10.87		2018-06-02 01:45:00	69.4116		2018-06-02 01:45:00	-9.15527e-05
2018-06-02 02:00:00	10.87		2018-06-02 02:00:00	69.0195		2018-06-02 02:00:00	-9.15527e-05
2018-06-02 02:15:00	10.51		2018-06-02 02:15:00	69.0195		2018-06-02 02:15:00	-9.15527e-05
2018-06-02 02:30:00	10.51		2018-06-02 02:30:00	69.4116		2018-06-02 02:30:00	-9.15527e-05
2018-06-02 02:45:00	10.51		2018-06-02 02:45:00	68.6273		2018-06-02 02:45:00	-9.15527e-05
2018-06-02 03:00:00	10.51		2018-06-02 03:00:00	68.6273		2018-06-02 03:00:00	-9.15527e-05
2018-06-02 03:15:00	10.14		2018-06-02 03:15:00	69.0195		2018-06-02 03:15:00	-9.15527e-05
2018-06-02 03:30:00	10.14		2018-06-02 03:30:00	68.6273		2018-06-02 03:30:00	-9.15527e-05
2018-06-02 03:45:00	9.77999		2018-06-02 03:45:00	68.6273		2018-06-02 03:45:00	-9.15527e-05
2018-06-02 04:00:00	9.77999		2018-06-02 04:00:00	68.6273		2018-06-02 04:00:00	-9.15527e-05
2018-06-02 04:15:00	9.77999		2018-06-02 04:15:00	68.6273		2018-06-02 04:15:00	-9.15527e-05
2018-06-02 04:30:00	9.77999		2018-06-02 04:30:00	68.6273		2018-06-02 04:30:00	-9.15527e-05
2018-06-02 04:45:00	9.77999		2018-06-02 04:45:00	69.4116		2018-06-02 04:45:00	-9.15527e-05
2018-06-02 05:00:00	9.77999		2018-06-02 05:00:00	69.4116		2018-06-02 05:00:00	-9.15527e-05
2018-06-02 05:15:00	9.41		2018-06-02 05:15:00	69.4116		2018-06-02 05:15:00	-9.15527e-05
2018-06-02 05:30:00	9.41		2018-06-02 05:30:00	69.4116		2018-06-02 05:30:00	-9.15527e-05
2018-06-02 05:45:00	9.41		2018-06-02 05:45:00	69.4116		2018-06-02 05:45:00	-9.15527e-05
2018-06-02 06:00:00	9.41		2018-06-02 06:00:00	69.4116		2018-06-02 06:00:00	-9.15527e-05
2018-06-02 06:15:00	9.41		2018-06-02 06:15:00	69.4116		2018-06-02 06:15:00	-9.15527e-05
2018-06-02 06:30:00	9.03999		2018-06-02 06:30:00	69.4116		2018-06-02 06:30:00	-9.15527e-05
2018-06-02 06:45:00	9.03999		2018-06-02 06:45:00	69.4116		2018-06-02 06:45:00	-9.15527e-05
2018-06-02 07:00:00	9.03999		2018-06-02 07:00:00	69.4116		2018-06-02 07:00:00	9.8038
2018-06-02 07:15:00	9.03999		2018-06-02 07:15:00	69.8038		2018-06-02 07:15:00	9.8038
2018-06-02 07:30:00	9.41		2018-06-02 07:30:00	69.8038		2018-06-02 07:30:00	29.4116
2018-06-02 07:45:00	9.77999		2018-06-02 07:45:00	69.8038		2018-06-02 07:45:00	39.2156
2018-06-02 08:00:00	9.77999		2018-06-02 08:00:00	69.8038		2018-06-02 08:00:00	127.451
2018-06-02 08:15:00	10.51		2018-06-02 08:15:00	69.4116		2018-06-02 08:15:00	215.686
2018-06-02 08:30:00	11.23		2018-06-02 08:30:00	70.5881		2018-06-02 08:30:00	264.706
2018-06-02 08:45:00	11.95		2018-06-02 08:45:00	69.8038		2018-06-02 08:45:00	333.333
2018-06-02 09:00:00	13.03		2018-06-02 09:00:00	68.2351		2018-06-02 09:00:00	401.961
2018-06-02 09:15:00	14.1		2018-06-02 09:15:00	67.0587		2018-06-02 09:15:00	470.588
2018-06-02 09:30:00	15.51		2018-06-02 09:30:00	65.0979		2018-06-02 09:30:00	509.804
2018-06-02 09:45:00	17.27		2018-06-02 09:45:00	61.9606		2018-06-02 09:45:00	558.823
2018-06-02 10:00:00	19.02		2018-06-02 10:00:00	63.5293		2018-06-02 10:00:00	607.843
2018-06-02 10:15:00	21.12		2018-06-02 10:15:00	57.2548		2018-06-02 10:15:00	656.862
2018-06-02 10:30:00	22.52		2018-06-02 10:30:00	51.7646		2018-06-02 10:30:00	705.882
2018-06-02 10:45:00	22.52		2018-06-02 10:45:00	47.0587		2018-06-02 10:45:00	735.294
2018-06-02 11:00:00	23.23		2018-06-02 11:00:00	43.9215		2018-06-02 11:00:00	774.51
2018-06-02 11:15:00	21.47		2018-06-02 11:15:00	45.8823		2018-06-02 11:15:00	803.921
2018-06-02 11:30:00	21.12		2018-06-02 11:30:00	47.4509		2018-06-02 11:30:00	823.529
2018-06-02 11:45:00	21.12		2018-06-02 11:45:00	46.2744		2018-06-02 11:45:00	833.333
2018-06-02 12:00:00	21.12		2018-06-02 12:00:00	45.8823		2018-06-02 12:00:00	843.137
2018-06-02 12:15:00	21.12		2018-06-02 12:15:00	46.2744		2018-06-02 12:15:00	852.941
2018-06-02 12:30:00	21.47		2018-06-02 12:30:00	43.9215		2018-06-02 12:30:00	843.137
2018-06-02 12:45:00	22.52		2018-06-02 12:45:00	41.1764		2018-06-02 12:45:00	843.137
2018-06-02 13:00:00	22.17		2018-06-02 13:00:00	41.9607		2018-06-02 13:00:00	833.333
2018-06-02 13:15:00	22.17		2018-06-02 13:15:00	42.3528		2018-06-02 13:15:00	813.725
2018-06-02 13:30:00	22.87		2018-06-02 13:30:00	41.1764		2018-06-02 13:30:00	794.117
2018-06-02 13:45:00	22.87		2018-06-02 13:45:00	39.9999		2018-06-02 13:45:00	764.706
2018-06-02 14:00:00	23.93		2018-06-02 14:00:00	37.647		2018-06-02 14:00:00	725.49
2018-06-02 14:15:00	23.93		2018-06-02 14:15:00	38.4313		2018-06-02 14:15:00	686.274
2018-06-02 14:30:00	23.58		2018-06-02 14:30:00	37.2548		2018-06-02 14:30:00	647.059
2018-06-02 14:45:00	23.23		2018-06-02 14:45:00	40.7842		2018-06-02 14:45:00	598.039
2018-06-02 15:00:00	21.82		2018-06-02 15:00:00	44.7058		2018-06-02 15:00:00	549.019
2018-06-02 15:15:00	22.52		2018-06-02 15:15:00	41.1764		2018-06-02 15:15:00	480.392
2018-06-02 15:30:00	21.82		2018-06-02 15:30:00	40.3921		2018-06-02 15:30:00	421.568
2018-06-02 15:45:00	21.47		2018-06-02 15:45:00	40.3921		2018-06-02 15:45:00	352.941
2018-06-02 16:00:00	21.12		2018-06-02 16:00:00	44.7058		2018-06-02 16:00:00	88.2352
2018-06-02 16:15:00	20.07		2018-06-02 16:15:00	49.4117		2018-06-02 16:15:00	58.8234
2018-06-02 16:30:00	19.37		2018-06-02 16:30:00	53.3332		2018-06-02 16:30:00	49.0195
2018-06-02 16:45:00	18.67		2018-06-02 16:45:00	57.2548		2018-06-02 16:45:00	39.2156
2018-06-02 17:00:00	18.32		2018-06-02 17:00:00	59.9999		2018-06-02 17:00:00	19.6077
2018-06-02 17:15:00	17.62		2018-06-02 17:15:00	63.1371		2018-06-02 17:15:00	9.8038
2018-06-02 17:30:00	17.27		2018-06-02 17:30:00	65.0979		2018-06-02 17:30:00	9.8038
2018-06-02 17:45:00	16.91		2018-06-02 17:45:00	65.0979		2018-06-02 17:45:00	-9.15527e-05
2018-06-02 18:00:00	16.56		2018-06-02 18:00:00	65.0979		2018-06-02 18:00:00	-9.15527e-05
2018-06-02 18:15:00	16.21		2018-06-02 18:15:00	65.4901		2018-06-02 18:15:00	-9.15527e-05
2018-06-02 18:30:00	15.86		2018-06-02 18:30:00	65.4901		2018-06-02 18:30:00	-9.15527e-05
2018-06-02 18:45:00	15.51		2018-06-02 18:45:00	65.4901		2018-06-02 18:45:00	-9.15527e-05
2018-06-02 19:00:00	15.51		2018-06-02 19:00:00	65.4901		2018-06-02 19:00:00	-9.15527e-05
2018-06-02 19:15:00	14.8		2018-06-02 19:15:00	65.8822		2018-06-02 19:15:00	-9.15527e-05
2018-06-02 19:30:00	14.8		2018-06-02 19:30:00	66.2744		2018-06-02 19:30:00	-9.15527e-05
2018-06-02 19:45:00	14.45		2018-06-02 19:45:00	66.2744		2018-06-02 19:45:00	-9.15527e-05
2018-06-02 20:00:00	14.45		2018-06-02 20:00:00	66.2744		2018-06-02 20:00:00	-9.15527e-05
2018-06-02 20:15:00	14.45		2018-06-02 20:15:00	66.2744		2018-06-02 20:15:00	-9.15527e-05
2018-06-02 20:30:00	14.1		2018-06-02 20:30:00	67.0587		2018-06-02 20:30:00	-9.15527e-05
2018-06-02 20:45:00	13.74		2018-06-02 20:45:00	67.4508		2018-06-02 20:45:00	-9.15527e-05
2018-06-02 21:00:00	13.38		2018-06-02 21:00:00	67.4508		2018-06-02 21:00:00	-9.15527e-05
2018-06-02 21:15:00	13.03		2018-06-02 21:15:00	68.2351		2018-06-02 21:15:00	-9.15527e-05
2018-06-02 21:30:00	13.03		2018-06-02 21:30:00	68.2351		2018-06-02 21:30:00	-9.15527e-05
2018-06-02 21:45:00	12.67		2018-06-02 21:45:00	68.2351		2018-06-02 21:45:00	-9.15527e-05
2018-06-02 22:00:00	12.67		2018-06-02 22:00:00	68.2351		2018-06-02 22:00:00	-9.15527e-05
2018-06-02 22:15:00	12.31		2018-06-02 22:15:00	67.843		2018-06-02 22:15:00	-9.15527e-05
2018-06-02 22:30:00	11.95		2018-06-02 22:30:00	68.2351		2018-06-02 22:30:00	-9.15527e-05
2018-06-02 22:45:00	11.95		2018-06-02 22:45:00	68.2351		2018-06-02 22:45:00	-9.15527e-05
2018-06-02 23:00:00	11.59		2018-06-02 23:00:00	68.2351		2018-06-02 23:00:00	-9.15527e-05
2018-06-02 23:15:00	11.59		2018-06-02 23:15:00	67.843		2018-06-02 23:15:00	-9.15527e-05
2018-06-02 23:30:00	11.59		2018-06-02 23:30:00	68.2351		2018-06-02 23:30:00	-9.15527e-05
2018-06-02 23:45:00	11.23		2018-06-02 23:45:00	68.2351		2018-06-02 23:45:00	-9.15527e-05
2018-06-03	11.23		2018-06-03	68.2351		2018-06-03	-9.15527e-05
2018-06-03 00:15:00	11.23		2018-06-03 00:15:00	68.2351		2018-06-03 00:15:00	-9.15527e-05
2018-06-03 00:30:00	11.23		2018-06-03 00:30:00	68.2351		2018-06-03 00:30:00	-9.15527e-05
2018-06-03 00:45:00	10.87		2018-06-03 00:45:00	68.2351		2018-06-03 00:45:00	-9.15527e-05
2018-06-03 01:00:00	10.87		2018-06-03 01:00:00	68.6273		2018-06-03 01:00:00	-9.15527e-05
2018-06-03 01:15:00	10.87		2018-06-03 01:15:00	68.6273		2018-06-03 01:15:00	-9.15527e-05
2018-06-03 01:30:00	10.51		2018-06-03 01:30:00	68.6273		2018-06-03 01:30:00	-9.15527e-05
2018-06-03 01:45:00	10.51		2018-06-03 01:45:00	68.6273		2018-06-03 01:45:00	-9.15527e-05
2018-06-03 02:00:00	10.51		2018-06-03 02:00:00	68.6273		2018-06-03 02:00:00	-9.15527e-05
2018-06-03 02:15:00	10.14		2018-06-03 02:15:00	68.6273		2018-06-03 02:15:00	-9.15527e-05
2018-06-03 02:30:00	10.14		2018-06-03 02:30:00	68.2351		2018-06-03 02:30:00	-9.15527e-05
2018-06-03 02:45:00	10.14		2018-06-03 02:45:00	68.6273		2018-06-03 02:45:00	-9.15527e-05
2018-06-03 03:00:00	9.77999		2018-06-03 03:00:00	68.6273		2018-06-03 03:00:00	-9.15527e-05
2018-06-03 03:15:00	9.77999		2018-06-03 03:15:00	68.6273		2018-06-03 03:15:00	-9.15527e-05
2018-06-03 03:30:00	9.77999		2018-06-03 03:30:00	68.6273		2018-06-03 03:30:00	-9.15527e-05
2018-06-03 03:45:00	9.77999		2018-06-03 03:45:00	68.6273		2018-06-03 03:45:00	-9.15527e-05
2018-06-03 04:00:00	9.77999		2018-06-03 04:00:00	68.6273		2018-06-03 04:00:00	-9.15527e-05
2018-06-03 04:15:00	9.77999		2018-06-03 04:15:00	68.6273		2018-06-03 04:15:00	-9.15527e-05
2018-06-03 04:30:00	9.77999		2018-06-03 04:30:00	69.4116		2018-06-03 04:30:00	-9.15527e-05
2018-06-03 04:45:00	9.77999		2018-06-03 04:45:00	69.4116		2018-06-03 04:45:00	-9.15527e-05
2018-06-03 05:00:00	9.77999		2018-06-03 05:00:00	69.4116		2018-06-03 05:00:00	-9.15527e-05
2018-06-03 05:15:00	9.41		2018-06-03 05:15:00	69.4116		2018-06-03 05:15:00	-9.15527e-05
2018-06-03 05:30:00	9.41		2018-06-03 05:30:00	69.4116		2018-06-03 05:30:00	-9.15527e-05
2018-06-03 05:45:00	9.41		2018-06-03 05:45:00	69.4116		2018-06-03 05:45:00	-9.15527e-05
2018-06-03 06:00:00	9.41		2018-06-03 06:00:00	69.4116		2018-06-03 06:00:00	-9.15527e-05
2018-06-03 06:15:00	9.41		2018-06-03 06:15:00	69.8038		2018-06-03 06:15:00	-9.15527e-05
2018-06-03 06:30:00	9.41		2018-06-03 06:30:00	69.8038		2018-06-03 06:30:00	-9.15527e-05
2018-06-03 06:45:00	9.03999		2018-06-03 06:45:00	70.1959		2018-06-03 06:45:00	-9.15527e-05
2018-06-03 07:00:00	9.03999		2018-06-03 07:00:00	70.1959		2018-06-03 07:00:00	9.8038
2018-06-03 07:15:00	9.03999		2018-06-03 07:15:00	70.1959		2018-06-03 07:15:00	9.8038
2018-06-03 07:30:00	9.41		2018-06-03 07:30:00	70.1959		2018-06-03 07:30:00	29.4116
2018-06-03 07:45:00	9.77999		2018-06-03 07:45:00	69.8038		2018-06-03 07:45:00	49.0195
2018-06-03 08:00:00	10.14		2018-06-03 08:00:00	69.8038		2018-06-03 08:00:00	127.451
2018-06-03 08:15:00	11.23		2018-06-03 08:15:00	69.0195		2018-06-03 08:15:00	235.294
2018-06-03 08:30:00	11.95		2018-06-03 08:30:00	69.8038		2018-06-03 08:30:00	176.47
2018-06-03 08:45:00	13.03		2018-06-03 08:45:00	69.4116		2018-06-03 08:45:00	372.549
2018-06-03 09:00:00	14.1		2018-06-03 09:00:00	69.4116		2018-06-03 09:00:00	264.706
2018-06-03 09:15:00	15.51		2018-06-03 09:15:00	67.4508		2018-06-03 09:15:00	411.765
2018-06-03 09:30:00	16.91		2018-06-03 09:30:00	65.4901		2018-06-03 09:30:00	362.745
2018-06-03 09:45:00	18.67		2018-06-03 09:45:00	62.745		2018-06-03 09:45:00	627.451
2018-06-03 10:00:00	21.12		2018-06-03 10:00:00	60.7842		2018-06-03 10:00:00	696.078
2018-06-03 10:15:00	22.52		2018-06-03 10:15:00	54.5097		2018-06-03 10:15:00	705.882
2018-06-03 10:30:00	23.23		2018-06-03 10:30:00	49.4117		2018-06-03 10:30:00	735.294
2018-06-03 10:45:00	21.82		2018-06-03 10:45:00	47.4509		2018-06-03 10:45:00	833.333
2018-06-03 11:00:00	22.52		2018-06-03 11:00:00	45.0979		2018-06-03 11:00:00	656.862
2018-06-03 11:15:00	22.17		2018-06-03 11:15:00	44.7058		2018-06-03 11:15:00	852.941
2018-06-03 11:30:00	22.17		2018-06-03 11:30:00	45.8823		2018-06-03 11:30:00	754.902
2018-06-03 11:45:00	22.17		2018-06-03 11:45:00	45.0979		2018-06-03 11:45:00	823.529
2018-06-03 12:00:00	22.52		2018-06-03 12:00:00	44.3136		2018-06-03 12:00:00	843.137
2018-06-03 12:15:00	21.82		2018-06-03 12:15:00	45.4901		2018-06-03 12:15:00	843.137
2018-06-03 12:30:00	21.82		2018-06-03 12:30:00	44.3136		2018-06-03 12:30:00	843.137
2018-06-03 12:45:00	22.87		2018-06-03 12:45:00	42.3528		2018-06-03 12:45:00	833.333
2018-06-03 13:00:00	22.87		2018-06-03 13:00:00	43.9215		2018-06-03 13:00:00	823.529
2018-06-03 13:15:00	22.87		2018-06-03 13:15:00	44.7058		2018-06-03 13:15:00	803.921
2018-06-03 13:30:00	23.58		2018-06-03 13:30:00	44.3136		2018-06-03 13:30:00	784.313
2018-06-03 13:45:00	23.93		2018-06-03 13:45:00	45.0979		2018-06-03 13:45:00	754.902
2018-06-03 14:00:00	23.93		2018-06-03 14:00:00	43.5293		2018-06-03 14:00:00	725.49
2018-06-03 14:15:00	23.93		2018-06-03 14:15:00	45.0979		2018-06-03 14:15:00	696.078
2018-06-03 14:30:00	23.23		2018-06-03 14:30:00	45.0979		2018-06-03 14:30:00	725.49
2018-06-03 14:45:00	22.87		2018-06-03 14:45:00	47.0587		2018-06-03 14:45:00	598.039
2018-06-03 15:00:00	23.23		2018-06-03 15:00:00	46.2744		2018-06-03 15:00:00	500
2018-06-03 15:15:00	22.87		2018-06-03 15:15:00	45.8823		2018-06-03 15:15:00	392.157
2018-06-03 15:30:00	22.87		2018-06-03 15:30:00	44.7058		2018-06-03 15:30:00	421.568
2018-06-03 15:45:00	22.17		2018-06-03 15:45:00	45.4901		2018-06-03 15:45:00	333.333
2018-06-03 16:00:00	21.47		2018-06-03 16:00:00	46.2744		2018-06-03 16:00:00	88.2352
2018-06-03 16:15:00	21.12		2018-06-03 16:15:00	48.6273		2018-06-03 16:15:00	58.8234
2018-06-03 16:30:00	20.42		2018-06-03 16:30:00	51.7646		2018-06-03 16:30:00	49.0195
2018-06-03 16:45:00	19.72		2018-06-03 16:45:00	55.6861		2018-06-03 16:45:00	39.2156
2018-06-03 17:00:00	19.37		2018-06-03 17:00:00	58.8234		2018-06-03 17:00:00	29.4116
2018-06-03 17:15:00	19.02		2018-06-03 17:15:00	61.9606		2018-06-03 17:15:00	9.8038
2018-06-03 17:30:00	18.67		2018-06-03 17:30:00	64.3136		2018-06-03 17:30:00	9.8038
2018-06-03 17:45:00	18.32		2018-06-03 17:45:00	65.4901		2018-06-03 17:45:00	-9.15527e-05
2018-06-03 18:00:00	17.62		2018-06-03 18:00:00	67.0587		2018-06-03 18:00:00	-9.15527e-05
2018-06-03 18:15:00	17.27		2018-06-03 18:15:00	68.2351		2018-06-03 18:15:00	-9.15527e-05
2018-06-03 18:30:00	16.91		2018-06-03 18:30:00	68.6273		2018-06-03 18:30:00	-9.15527e-05
2018-06-03 18:45:00	16.91		2018-06-03 18:45:00	68.6273		2018-06-03 18:45:00	-9.15527e-05
2018-06-03 19:00:00	16.56		2018-06-03 19:00:00	69.8038		2018-06-03 19:00:00	-9.15527e-05
2018-06-03 19:15:00	16.56		2018-06-03 19:15:00	70.1959		2018-06-03 19:15:00	-9.15527e-05
2018-06-03 19:30:00	16.21		2018-06-03 19:30:00	70.5881		2018-06-03 19:30:00	-9.15527e-05
2018-06-03 19:45:00	15.86		2018-06-03 19:45:00	70.5881		2018-06-03 19:45:00	-9.15527e-05
2018-06-03 20:00:00	15.51		2018-06-03 20:00:00	70.5881		2018-06-03 20:00:00	-9.15527e-05
2018-06-03 20:15:00	15.51		2018-06-03 20:15:00	70.9802		2018-06-03 20:15:00	-9.15527e-05
2018-06-03 20:30:00	15.51		2018-06-03 20:30:00	70.9802		2018-06-03 20:30:00	-9.15527e-05
2018-06-03 20:45:00	15.51		2018-06-03 20:45:00	70.9802		2018-06-03 20:45:00	-9.15527e-05
2018-06-03 21:00:00	15.51		2018-06-03 21:00:00	71.3724		2018-06-03 21:00:00	-9.15527e-05
2018-06-03 21:15:00	15.51		2018-06-03 21:15:00	72.5489		2018-06-03 21:15:00	-9.15527e-05
2018-06-03 21:30:00	15.51		2018-06-03 21:30:00	72.941		2018-06-03 21:30:00	-9.15527e-05
2018-06-03 21:45:00	14.8		2018-06-03 21:45:00	73.3332		2018-06-03 21:45:00	-9.15527e-05
2018-06-03 22:00:00	14.8		2018-06-03 22:00:00	73.7253		2018-06-03 22:00:00	-9.15527e-05
2018-06-03 22:15:00	14.8		2018-06-03 22:15:00	73.7253		2018-06-03 22:15:00	-9.15527e-05
2018-06-03 22:30:00	14.45		2018-06-03 22:30:00	73.3332		2018-06-03 22:30:00	-9.15527e-05
2018-06-03 22:45:00	14.1		2018-06-03 22:45:00	73.3332		2018-06-03 22:45:00	-9.15527e-05
2018-06-03 23:00:00	14.1		2018-06-03 23:00:00	73.3332		2018-06-03 23:00:00	-9.15527e-05
2018-06-03 23:15:00	14.1		2018-06-03 23:15:00	72.941		2018-06-03 23:15:00	-9.15527e-05
2018-06-03 23:30:00	14.1		2018-06-03 23:30:00	73.3332		2018-06-03 23:30:00	-9.15527e-05
2018-06-03 23:45:00	14.1		2018-06-03 23:45:00	73.3332		2018-06-03 23:45:00	-9.15527e-05
2018-06-04	13.74		2018-06-04	73.3332		2018-06-04	-9.15527e-05
2018-06-04 00:15:00	13.38		2018-06-04 00:15:00	73.7253		2018-06-04 00:15:00	-9.15527e-05
2018-06-04 00:30:00	13.38		2018-06-04 00:30:00	73.7253		2018-06-04 00:30:00	-9.15527e-05
2018-06-04 00:45:00	13.38		2018-06-04 00:45:00	74.1175		2018-06-04 00:45:00	-9.15527e-05
2018-06-04 01:00:00	13.38		2018-06-04 01:00:00	74.5096		2018-06-04 01:00:00	-9.15527e-05
2018-06-04 01:15:00	13.38		2018-06-04 01:15:00	74.5096		2018-06-04 01:15:00	-9.15527e-05
2018-06-04 01:30:00	13.38		2018-06-04 01:30:00	74.9018		2018-06-04 01:30:00	-9.15527e-05
2018-06-04 01:45:00	13.38		2018-06-04 01:45:00	74.5096		2018-06-04 01:45:00	-9.15527e-05
2018-06-04 02:00:00	13.03		2018-06-04 02:00:00	74.9018		2018-06-04 02:00:00	-9.15527e-05
2018-06-04 02:15:00	13.03		2018-06-04 02:15:00	74.9018		2018-06-04 02:15:00	-9.15527e-05
2018-06-04 02:30:00	13.03		2018-06-04 02:30:00	74.9018		2018-06-04 02:30:00	-9.15527e-05
2018-06-04 02:45:00	13.03		2018-06-04 02:45:00	75.6861		2018-06-04 02:45:00	-9.15527e-05
2018-06-04 03:00:00	13.03		2018-06-04 03:00:00	75.6861		2018-06-04 03:00:00	-9.15527e-05
2018-06-04 03:15:00	13.03		2018-06-04 03:15:00	75.6861		2018-06-04 03:15:00	-9.15527e-05
2018-06-04 03:30:00	13.03		2018-06-04 03:30:00	76.0783		2018-06-04 03:30:00	-9.15527e-05
2018-06-04 03:45:00	13.03		2018-06-04 03:45:00	76.0783		2018-06-04 03:45:00	-9.15527e-05
2018-06-04 04:00:00	12.67		2018-06-04 04:00:00	76.4704		2018-06-04 04:00:00	-9.15527e-05
2018-06-04 04:15:00	13.03		2018-06-04 04:15:00	76.4704		2018-06-04 04:15:00	-9.15527e-05
2018-06-04 04:30:00	13.03		2018-06-04 04:30:00	76.4704		2018-06-04 04:30:00	-9.15527e-05
2018-06-04 04:45:00	13.03		2018-06-04 04:45:00	76.4704		2018-06-04 04:45:00	-9.15527e-05
2018-06-04 05:00:00	13.03		2018-06-04 05:00:00	76.4704		2018-06-04 05:00:00	-9.15527e-05
2018-06-04 05:15:00	13.03		2018-06-04 05:15:00	76.4704		2018-06-04 05:15:00	-9.15527e-05
2018-06-04 05:30:00	12.67		2018-06-04 05:30:00	76.4704		2018-06-04 05:30:00	-9.15527e-05
2018-06-04 05:45:00	12.67		2018-06-04 05:45:00	76.4704		2018-06-04 05:45:00	-9.15527e-05
2018-06-04 06:00:00	12.67		2018-06-04 06:00:00	76.4704		2018-06-04 06:00:00	-9.15527e-05
2018-06-04 06:15:00	12.67		2018-06-04 06:15:00	76.4704		2018-06-04 06:15:00	-9.15527e-05
2018-06-04 06:30:00	13.03		2018-06-04 06:30:00	76.4704		2018-06-04 06:30:00	-9.15527e-05
2018-06-04 06:45:00	13.03		2018-06-04 06:45:00	76.4704		2018-06-04 06:45:00	-9.15527e-05
2018-06-04 07:00:00	13.38		2018-06-04 07:00:00	76.4704		2018-06-04 07:00:00	-9.15527e-05
2018-06-04 07:15:00	13.38		2018-06-04 07:15:00	76.4704		2018-06-04 07:15:00	9.8038
2018-06-04 07:30:00	13.38		2018-06-04 07:30:00	76.4704		2018-06-04 07:30:00	9.8038
2018-06-04 07:45:00	13.38		2018-06-04 07:45:00	76.4704		2018-06-04 07:45:00	29.4116
2018-06-04 08:00:00	13.74		2018-06-04 08:00:00	76.4704		2018-06-04 08:00:00	49.0195
2018-06-04 08:15:00	14.1		2018-06-04 08:15:00	76.4704		2018-06-04 08:15:00	58.8234
2018-06-04 08:30:00	14.45		2018-06-04 08:30:00	76.4704		2018-06-04 08:30:00	49.0195
2018-06-04 08:45:00	14.8		2018-06-04 08:45:00	76.4704		2018-06-04 08:45:00	78.4312
2018-06-04 09:00:00	15.51		2018-06-04 09:00:00	76.4704		2018-06-04 09:00:00	127.451
2018-06-04 09:15:00	15.86		2018-06-04 09:15:00	76.4704		2018-06-04 09:15:00	156.863
2018-06-04 09:30:00	16.56		2018-06-04 09:30:00	76.4704		2018-06-04 09:30:00	166.667
2018-06-04 09:45:00	17.27		2018-06-04 09:45:00	76.4704		2018-06-04 09:45:00	166.667
2018-06-04 10:00:00	17.62		2018-06-04 10:00:00	76.4704		2018-06-04 10:00:00	186.274
2018-06-04 10:15:00	18.32		2018-06-04 10:15:00	76.4704		2018-06-04 10:15:00	235.294
2018-06-04 10:30:00	19.02		2018-06-04 10:30:00	76.4704		2018-06-04 10:30:00	176.47
2018-06-04 10:45:00	19.37		2018-06-04 10:45:00	76.4704		2018-06-04 10:45:00	215.686
2018-06-04 11:00:00	19.72		2018-06-04 11:00:00	76.4704		2018-06-04 11:00:00	254.902
2018-06-04 11:15:00	20.07		2018-06-04 11:15:00	76.4704		2018-06-04 11:15:00	264.706
2018-06-04 11:30:00	20.77		2018-06-04 11:30:00	73.3332		2018-06-04 11:30:00	235.294
2018-06-04 11:45:00	21.12		2018-06-04 11:45:00	72.5489		2018-06-04 11:45:00	186.274
2018-06-04 12:00:00	21.12		2018-06-04 12:00:00	72.5489		2018-06-04 12:00:00	176.47
2018-06-04 12:15:00	20.77		2018-06-04 12:15:00	71.3724		2018-06-04 12:15:00	186.274
2018-06-04 12:30:00	21.12		2018-06-04 12:30:00	70.9802		2018-06-04 12:30:00	235.294
2018-06-04 12:45:00	21.12		2018-06-04 12:45:00	69.4116		2018-06-04 12:45:00	186.274
2018-06-04 13:00:00	21.12		2018-06-04 13:00:00	67.843		2018-06-04 13:00:00	98.0391
2018-06-04 13:15:00	21.12		2018-06-04 13:15:00	68.2351		2018-06-04 13:15:00	137.255
2018-06-04 13:30:00	20.77		2018-06-04 13:30:00	69.4116		2018-06-04 13:30:00	166.667
2018-06-04 13:45:00	21.12		2018-06-04 13:45:00	70.5881		2018-06-04 13:45:00	205.882
2018-06-04 14:00:00	21.47		2018-06-04 14:00:00	69.8038		2018-06-04 14:00:00	127.451
2018-06-04 14:15:00	21.12		2018-06-04 14:15:00	69.8038		2018-06-04 14:15:00	137.255
2018-06-04 14:30:00	21.47		2018-06-04 14:30:00	68.6273		2018-06-04 14:30:00	147.059
2018-06-04 14:45:00	21.47		2018-06-04 14:45:00	68.2351		2018-06-04 14:45:00	137.255
2018-06-04 15:00:00	21.12		2018-06-04 15:00:00	68.6273		2018-06-04 15:00:00	78.4312
2018-06-04 15:15:00	21.12		2018-06-04 15:15:00	70.1959		2018-06-04 15:15:00	68.6273
2018-06-04 15:30:00	20.77		2018-06-04 15:30:00	70.9802		2018-06-04 15:30:00	49.0195
2018-06-04 15:45:00	20.42		2018-06-04 15:45:00	72.5489		2018-06-04 15:45:00	49.0195
2018-06-04 16:00:00	19.72		2018-06-04 16:00:00	75.294		2018-06-04 16:00:00	39.2156
2018-06-04 16:15:00	19.37		2018-06-04 16:15:00	76.4704		2018-06-04 16:15:00	29.4116
2018-06-04 16:30:00	19.37		2018-06-04 16:30:00	76.4704		2018-06-04 16:30:00	19.6077
2018-06-04 16:45:00	19.02		2018-06-04 16:45:00	76.4704		2018-06-04 16:45:00	9.8038
2018-06-04 17:00:00	18.67		2018-06-04 17:00:00	76.4704		2018-06-04 17:00:00	9.8038
2018-06-04 17:15:00	18.67		2018-06-04 17:15:00	76.4704		2018-06-04 17:15:00	9.8038
2018-06-04 17:30:00	18.32		2018-06-04 17:30:00	76.4704		2018-06-04 17:30:00	-9.15527e-05
2018-06-04 17:45:00	18.32		2018-06-04 17:45:00	76.4704		2018-06-04 17:45:00	-9.15527e-05
2018-06-04 18:00:00	17.62		2018-06-04 18:00:00	76.4704		2018-06-04 18:00:00	-9.15527e-05
2018-06-04 18:15:00	17.62		2018-06-04 18:15:00	76.4704		2018-06-04 18:15:00	-9.15527e-05
2018-06-04 18:30:00	17.27		2018-06-04 18:30:00	76.4704		2018-06-04 18:30:00	-9.15527e-05
2018-06-04 18:45:00	17.27		2018-06-04 18:45:00	76.4704		2018-06-04 18:45:00	-9.15527e-05
2018-06-04 19:00:00	17.27		2018-06-04 19:00:00	76.4704		2018-06-04 19:00:00	-9.15527e-05
2018-06-04 19:15:00	16.91		2018-06-04 19:15:00	76.4704		2018-06-04 19:15:00	-9.15527e-05
2018-06-04 19:30:00	16.91		2018-06-04 19:30:00	76.4704		2018-06-04 19:30:00	-9.15527e-05
2018-06-04 19:45:00	16.56		2018-06-04 19:45:00	76.4704		2018-06-04 19:45:00	-9.15527e-05
2018-06-04 20:00:00	16.56		2018-06-04 20:00:00	76.4704		2018-06-04 20:00:00	-9.15527e-05
2018-06-04 20:15:00	16.21		2018-06-04 20:15:00	76.4704		2018-06-04 20:15:00	-9.15527e-05
2018-06-04 20:30:00	16.21		2018-06-04 20:30:00	76.4704		2018-06-04 20:30:00	-9.15527e-05
2018-06-04 20:45:00	16.21		2018-06-04 20:45:00	76.4704		2018-06-04 20:45:00	-9.15527e-05
2018-06-04 21:00:00	16.21		2018-06-04 21:00:00	76.4704		2018-06-04 21:00:00	-9.15527e-05
2018-06-04 21:15:00	15.86		2018-06-04 21:15:00	76.4704		2018-06-04 21:15:00	-9.15527e-05
2018-06-04 21:30:00	15.86		2018-06-04 21:30:00	76.4704		2018-06-04 21:30:00	-9.15527e-05
2018-06-04 21:45:00	15.51		2018-06-04 21:45:00	76.4704		2018-06-04 21:45:00	-9.15527e-05
2018-06-04 22:00:00	15.51		2018-06-04 22:00:00	76.4704		2018-06-04 22:00:00	-9.15527e-05
2018-06-04 22:15:00	15.51		2018-06-04 22:15:00	76.4704		2018-06-04 22:15:00	-9.15527e-05
2018-06-04 22:30:00	15.51		2018-06-04 22:30:00	76.4704		2018-06-04 22:30:00	-9.15527e-05
2018-06-04 22:45:00	15.51		2018-06-04 22:45:00	76.4704		2018-06-04 22:45:00	-9.15527e-05
2018-06-04 23:00:00	15.51		2018-06-04 23:00:00	76.4704		2018-06-04 23:00:00	-9.15527e-05
2018-06-04 23:15:00	15.51		2018-06-04 23:15:00	76.4704		2018-06-04 23:15:00	-9.15527e-05
2018-06-04 23:30:00	15.51		2018-06-04 23:30:00	76.4704		2018-06-04 23:30:00	-9.15527e-05
2018-06-04 23:45:00	15.51		2018-06-04 23:45:00	76.4704		2018-06-04 23:45:00	-9.15527e-05
2018-06-05	15.51		2018-06-05	76.4704		2018-06-05	-9.15527e-05
2018-06-05 00:15:00	15.51		2018-06-05 00:15:00	76.4704		2018-06-05 00:15:00	-9.15527e-05
2018-06-05 00:30:00	15.51		2018-06-05 00:30:00	76.4704		2018-06-05 00:30:00	-9.15527e-05
2018-06-05 00:45:00	15.51		2018-06-05 00:45:00	76.4704		2018-06-05 00:45:00	-9.15527e-05
2018-06-05 01:00:00	15.51		2018-06-05 01:00:00	76.4704		2018-06-05 01:00:00	-9.15527e-05
2018-06-05 01:15:00	15.51		2018-06-05 01:15:00	76.4704		2018-06-05 01:15:00	-9.15527e-05
2018-06-05 01:30:00	15.51		2018-06-05 01:30:00	76.4704		2018-06-05 01:30:00	-9.15527e-05
2018-06-05 01:45:00	15.51		2018-06-05 01:45:00	76.4704		2018-06-05 01:45:00	-9.15527e-05
2018-06-05 02:00:00	15.51		2018-06-05 02:00:00	76.4704		2018-06-05 02:00:00	-9.15527e-05
2018-06-05 02:15:00	15.51		2018-06-05 02:15:00	76.4704		2018-06-05 02:15:00	-9.15527e-05
2018-06-05 02:30:00	15.51		2018-06-05 02:30:00	76.4704		2018-06-05 02:30:00	-9.15527e-05
2018-06-05 02:45:00	15.51		2018-06-05 02:45:00	76.4704		2018-06-05 02:45:00	-9.15527e-05
2018-06-05 03:00:00	15.51		2018-06-05 03:00:00	76.4704		2018-06-05 03:00:00	-9.15527e-05
2018-06-05 03:15:00	15.51		2018-06-05 03:15:00	76.4704		2018-06-05 03:15:00	-9.15527e-05
2018-06-05 03:30:00	16.21		2018-06-05 03:30:00	76.4704		2018-06-05 03:30:00	-9.15527e-05
2018-06-05 03:45:00	16.21		2018-06-05 03:45:00	76.4704		2018-06-05 03:45:00	-9.15527e-05
2018-06-05 04:00:00	16.56		2018-06-05 04:00:00	76.4704		2018-06-05 04:00:00	-9.15527e-05
2018-06-05 04:15:00	16.56		2018-06-05 04:15:00	76.4704		2018-06-05 04:15:00	-9.15527e-05
2018-06-05 04:30:00	16.56		2018-06-05 04:30:00	76.4704		2018-06-05 04:30:00	-9.15527e-05
2018-06-05 04:45:00	16.91		2018-06-05 04:45:00	76.4704		2018-06-05 04:45:00	-9.15527e-05
2018-06-05 05:00:00	16.91		2018-06-05 05:00:00	74.1175		2018-06-05 05:00:00	-9.15527e-05
2018-06-05 05:15:00	17.27		2018-06-05 05:15:00	71.3724		2018-06-05 05:15:00	-9.15527e-05
2018-06-05 05:30:00	17.27		2018-06-05 05:30:00	69.4116		2018-06-05 05:30:00	-9.15527e-05
2018-06-05 05:45:00	17.27		2018-06-05 05:45:00	67.4508		2018-06-05 05:45:00	-9.15527e-05
2018-06-05 06:00:00	17.27		2018-06-05 06:00:00	66.2744		2018-06-05 06:00:00	-9.15527e-05
2018-06-05 06:15:00	17.27		2018-06-05 06:15:00	65.0979		2018-06-05 06:15:00	-9.15527e-05
2018-06-05 06:30:00	17.27		2018-06-05 06:30:00	64.3136		2018-06-05 06:30:00	-9.15527e-05
2018-06-05 06:45:00	17.27		2018-06-05 06:45:00	63.9214		2018-06-05 06:45:00	-9.15527e-05
2018-06-05 07:00:00	17.27		2018-06-05 07:00:00	63.5293		2018-06-05 07:00:00	-9.15527e-05
2018-06-05 07:15:00	17.27		2018-06-05 07:15:00	63.1371		2018-06-05 07:15:00	9.8038
2018-06-05 07:30:00	17.27		2018-06-05 07:30:00	62.745		2018-06-05 07:30:00	9.8038
2018-06-05 07:45:00	17.27		2018-06-05 07:45:00	62.745		2018-06-05 07:45:00	19.6077
2018-06-05 08:00:00	17.27		2018-06-05 08:00:00	62.3528		2018-06-05 08:00:00	9.8038
2018-06-05 08:15:00	17.27		2018-06-05 08:15:00	62.3528		2018-06-05 08:15:00	9.8038
2018-06-05 08:30:00	17.27		2018-06-05 08:30:00	62.745		2018-06-05 08:30:00	49.0195
2018-06-05 08:45:00	17.62		2018-06-05 08:45:00	62.745		2018-06-05 08:45:00	49.0195
2018-06-05 09:00:00	17.27		2018-06-05 09:00:00	64.7057		2018-06-05 09:00:00	68.6273
2018-06-05 09:15:00	16.91		2018-06-05 09:15:00	67.0587		2018-06-05 09:15:00	58.8234
2018-06-05 09:30:00	16.91		2018-06-05 09:30:00	69.8038		2018-06-05 09:30:00	58.8234
2018-06-05 09:45:00	16.56		2018-06-05 09:45:00	72.5489		2018-06-05 09:45:00	88.2352
2018-06-05 10:00:00	16.91		2018-06-05 10:00:00	74.5096		2018-06-05 10:00:00	68.6273
2018-06-05 10:15:00	16.56		2018-06-05 10:15:00	76.0783		2018-06-05 10:15:00	49.0195
2018-06-05 10:30:00	16.56		2018-06-05 10:30:00	76.4704		2018-06-05 10:30:00	49.0195
2018-06-05 10:45:00	16.56		2018-06-05 10:45:00	76.4704		2018-06-05 10:45:00	58.8234
2018-06-05 11:00:00	16.56		2018-06-05 11:00:00	76.4704		2018-06-05 11:00:00	49.0195
2018-06-05 11:15:00	16.91		2018-06-05 11:15:00	76.4704		2018-06-05 11:15:00	166.667
2018-06-05 11:30:00	17.27		2018-06-05 11:30:00	76.4704		2018-06-05 11:30:00	107.843
2018-06-05 11:45:00	17.27		2018-06-05 11:45:00	76.4704		2018-06-05 11:45:00	98.0391
2018-06-05 12:00:00	17.27		2018-06-05 12:00:00	76.4704		2018-06-05 12:00:00	58.8234
2018-06-05 12:15:00	17.62		2018-06-05 12:15:00	76.4704		2018-06-05 12:15:00	117.647
2018-06-05 12:30:00	18.32		2018-06-05 12:30:00	76.4704		2018-06-05 12:30:00	107.843
2018-06-05 12:45:00	18.32		2018-06-05 12:45:00	76.4704		2018-06-05 12:45:00	137.255
2018-06-05 13:00:00	18.67		2018-06-05 13:00:00	76.4704		2018-06-05 13:00:00	225.49
2018-06-05 13:15:00	19.37		2018-06-05 13:15:00	76.4704		2018-06-05 13:15:00	78.4312
2018-06-05 13:30:00	19.37		2018-06-05 13:30:00	76.4704		2018-06-05 13:30:00	156.863
2018-06-05 13:45:00	19.02		2018-06-05 13:45:00	76.4704		2018-06-05 13:45:00	107.843
2018-06-05 14:00:00	19.02		2018-06-05 14:00:00	76.4704		2018-06-05 14:00:00	107.843
2018-06-05 14:15:00	19.02		2018-06-05 14:15:00	76.4704		2018-06-05 14:15:00	147.059
2018-06-05 14:30:00	19.37		2018-06-05 14:30:00	76.4704		2018-06-05 14:30:00	107.843
2018-06-05 14:45:00	19.72		2018-06-05 14:45:00	76.4704		2018-06-05 14:45:00	127.451
2018-06-05 15:00:00	20.07		2018-06-05 15:00:00	76.4704		2018-06-05 15:00:00	98.0391
2018-06-05 15:15:00	19.72		2018-06-05 15:15:00	76.4704		2018-06-05 15:15:00	186.274
2018-06-05 15:30:00	19.72		2018-06-05 15:30:00	76.4704		2018-06-05 15:30:00	156.863
2018-06-05 15:45:00	19.37		2018-06-05 15:45:00	76.4704		2018-06-05 15:45:00	107.843
2018-06-05 16:00:00	19.02		2018-06-05 16:00:00	76.4704		2018-06-05 16:00:00	88.2352
2018-06-05 16:15:00	18.67		2018-06-05 16:15:00	76.4704		2018-06-05 16:15:00	68.6273
2018-06-05 16:30:00	18.67		2018-06-05 16:30:00	76.4704		2018-06-05 16:30:00	39.2156
2018-06-05 16:45:00	18.32		2018-06-05 16:45:00	76.4704		2018-06-05 16:45:00	29.4116
2018-06-05 17:00:00	18.32		2018-06-05 17:00:00	76.4704		2018-06-05 17:00:00	19.6077
2018-06-05 17:15:00	17.97		2018-06-05 17:15:00	76.4704		2018-06-05 17:15:00	9.8038
2018-06-05 17:30:00	17.62		2018-06-05 17:30:00	76.4704		2018-06-05 17:30:00	9.8038
2018-06-05 17:45:00	17.62		2018-06-05 17:45:00	76.4704		2018-06-05 17:45:00	-9.15527e-05
2018-06-05 18:00:00	17.27		2018-06-05 18:00:00	76.4704		2018-06-05 18:00:00	-9.15527e-05
2018-06-05 18:15:00	17.27		2018-06-05 18:15:00	76.4704		2018-06-05 18:15:00	-9.15527e-05
2018-06-05 18:30:00	16.91		2018-06-05 18:30:00	76.4704		2018-06-05 18:30:00	-9.15527e-05
2018-06-05 18:45:00	16.91		2018-06-05 18:45:00	76.4704		2018-06-05 18:45:00	-9.15527e-05
2018-06-05 19:00:00	16.56		2018-06-05 19:00:00	76.4704		2018-06-05 19:00:00	-9.15527e-05
2018-06-05 19:15:00	16.56		2018-06-05 19:15:00	76.4704		2018-06-05 19:15:00	-9.15527e-05
2018-06-05 19:30:00	16.21		2018-06-05 19:30:00	76.4704		2018-06-05 19:30:00	-9.15527e-05
2018-06-05 19:45:00	16.21		2018-06-05 19:45:00	76.4704		2018-06-05 19:45:00	-9.15527e-05
2018-06-05 20:00:00	15.86		2018-06-05 20:00:00	76.4704		2018-06-05 20:00:00	-9.15527e-05
2018-06-05 20:15:00	15.51		2018-06-05 20:15:00	76.4704		2018-06-05 20:15:00	-9.15527e-05
2018-06-05 20:30:00	15.51		2018-06-05 20:30:00	76.4704		2018-06-05 20:30:00	-9.15527e-05
2018-06-05 20:45:00	15.86		2018-06-05 20:45:00	76.4704		2018-06-05 20:45:00	-9.15527e-05
2018-06-05 21:00:00	15.86		2018-06-05 21:00:00	76.4704		2018-06-05 21:00:00	-9.15527e-05
2018-06-05 21:15:00	16.21		2018-06-05 21:15:00	76.4704		2018-06-05 21:15:00	-9.15527e-05
2018-06-05 21:30:00	16.21		2018-06-05 21:30:00	76.4704		2018-06-05 21:30:00	-9.15527e-05
2018-06-05 21:45:00	15.86		2018-06-05 21:45:00	76.4704		2018-06-05 21:45:00	-9.15527e-05
2018-06-05 22:00:00	15.51		2018-06-05 22:00:00	76.4704		2018-06-05 22:00:00	-9.15527e-05
2018-06-05 22:15:00	14.8		2018-06-05 22:15:00	76.4704		2018-06-05 22:15:00	-9.15527e-05
2018-06-05 22:30:00	14.8		2018-06-05 22:30:00	76.4704		2018-06-05 22:30:00	-9.15527e-05
2018-06-05 22:45:00	14.8		2018-06-05 22:45:00	76.4704		2018-06-05 22:45:00	-9.15527e-05
2018-06-05 23:00:00	15.16		2018-06-05 23:00:00	76.4704		2018-06-05 23:00:00	-9.15527e-05
2018-06-05 23:15:00	15.51		2018-06-05 23:15:00	76.4704		2018-06-05 23:15:00	-9.15527e-05
2018-06-05 23:30:00	15.51		2018-06-05 23:30:00	76.4704		2018-06-05 23:30:00	-9.15527e-05
2018-06-05 23:45:00	15.51		2018-06-05 23:45:00	76.4704		2018-06-05 23:45:00	-9.15527e-05
2018-06-06	15.51		2018-06-06	76.4704		2018-06-06	-9.15527e-05
2018-06-06 00:15:00	15.51		2018-06-06 00:15:00	76.4704		2018-06-06 00:15:00	-9.15527e-05
2018-06-06 00:30:00	15.51		2018-06-06 00:30:00	76.4704		2018-06-06 00:30:00	-9.15527e-05
2018-06-06 00:45:00	15.51		2018-06-06 00:45:00	76.4704		2018-06-06 00:45:00	-9.15527e-05
2018-06-06 01:00:00	14.8		2018-06-06 01:00:00	76.4704		2018-06-06 01:00:00	-9.15527e-05
2018-06-06 01:15:00	14.8		2018-06-06 01:15:00	76.4704		2018-06-06 01:15:00	-9.15527e-05
2018-06-06 01:30:00	14.45		2018-06-06 01:30:00	76.4704		2018-06-06 01:30:00	-9.15527e-05
2018-06-06 01:45:00	14.45		2018-06-06 01:45:00	76.4704		2018-06-06 01:45:00	-9.15527e-05
2018-06-06 02:00:00	14.45		2018-06-06 02:00:00	76.4704		2018-06-06 02:00:00	-9.15527e-05
2018-06-06 02:15:00	14.45		2018-06-06 02:15:00	76.4704		2018-06-06 02:15:00	-9.15527e-05
2018-06-06 02:30:00	14.1		2018-06-06 02:30:00	76.4704		2018-06-06 02:30:00	-9.15527e-05
2018-06-06 02:45:00	14.1		2018-06-06 02:45:00	76.4704		2018-06-06 02:45:00	-9.15527e-05
2018-06-06 03:00:00	14.45		2018-06-06 03:00:00	76.4704		2018-06-06 03:00:00	-9.15527e-05
2018-06-06 03:15:00	14.45		2018-06-06 03:15:00	76.4704		2018-06-06 03:15:00	-9.15527e-05
2018-06-06 03:30:00	14.45		2018-06-06 03:30:00	76.4704		2018-06-06 03:30:00	-9.15527e-05
2018-06-06 03:45:00	14.45		2018-06-06 03:45:00	76.4704		2018-06-06 03:45:00	-9.15527e-05
2018-06-06 04:00:00	14.45		2018-06-06 04:00:00	76.4704		2018-06-06 04:00:00	-9.15527e-05
2018-06-06 04:15:00	14.45		2018-06-06 04:15:00	76.4704		2018-06-06 04:15:00	-9.15527e-05
2018-06-06 04:30:00	14.45		2018-06-06 04:30:00	76.4704		2018-06-06 04:30:00	-9.15527e-05
2018-06-06 04:45:00	14.45		2018-06-06 04:45:00	76.4704		2018-06-06 04:45:00	-9.15527e-05
2018-06-06 05:00:00	14.45		2018-06-06 05:00:00	76.4704		2018-06-06 05:00:00	-9.15527e-05
2018-06-06 05:15:00	14.45		2018-06-06 05:15:00	76.4704		2018-06-06 05:15:00	-9.15527e-05
2018-06-06 05:30:00	14.1		2018-06-06 05:30:00	76.4704		2018-06-06 05:30:00	-9.15527e-05
2018-06-06 05:45:00	14.1		2018-06-06 05:45:00	76.4704		2018-06-06 05:45:00	-9.15527e-05
2018-06-06 06:00:00	14.1		2018-06-06 06:00:00	76.4704		2018-06-06 06:00:00	-9.15527e-05
2018-06-06 06:15:00	14.1		2018-06-06 06:15:00	76.4704		2018-06-06 06:15:00	-9.15527e-05
2018-06-06 06:30:00	14.1		2018-06-06 06:30:00	76.4704		2018-06-06 06:30:00	-9.15527e-05
2018-06-06 06:45:00	14.1		2018-06-06 06:45:00	76.4704		2018-06-06 06:45:00	-9.15527e-05
2018-06-06 07:00:00	14.1		2018-06-06 07:00:00	76.4704		2018-06-06 07:00:00	9.8038
2018-06-06 07:15:00	14.1		2018-06-06 07:15:00	76.4704		2018-06-06 07:15:00	9.8038
2018-06-06 07:30:00	14.1		2018-06-06 07:30:00	76.4704		2018-06-06 07:30:00	9.8038
2018-06-06 07:45:00	14.1		2018-06-06 07:45:00	76.4704		2018-06-06 07:45:00	29.4116
2018-06-06 08:00:00	14.45		2018-06-06 08:00:00	76.4704		2018-06-06 08:00:00	49.0195
2018-06-06 08:15:00	14.8		2018-06-06 08:15:00	76.4704		2018-06-06 08:15:00	88.2352
2018-06-06 08:30:00	14.8		2018-06-06 08:30:00	76.4704		2018-06-06 08:30:00	98.0391
2018-06-06 08:45:00	15.51		2018-06-06 08:45:00	76.4704		2018-06-06 08:45:00	303.921
2018-06-06 09:00:00	16.91		2018-06-06 09:00:00	76.4704		2018-06-06 09:00:00	401.961
2018-06-06 09:15:00	17.27		2018-06-06 09:15:00	76.4704		2018-06-06 09:15:00	294.117
2018-06-06 09:30:00	18.67		2018-06-06 09:30:00	76.4704		2018-06-06 09:30:00	147.059
2018-06-06 09:45:00	19.02		2018-06-06 09:45:00	76.4704		2018-06-06 09:45:00	392.157
2018-06-06 10:00:00	19.72		2018-06-06 10:00:00	73.3332		2018-06-06 10:00:00	186.274
2018-06-06 10:15:00	20.07		2018-06-06 10:15:00	70.9802		2018-06-06 10:15:00	166.667
2018-06-06 10:30:00	19.72		2018-06-06 10:30:00	69.8038		2018-06-06 10:30:00	313.725
2018-06-06 10:45:00	21.12		2018-06-06 10:45:00	66.6665		2018-06-06 10:45:00	274.51
2018-06-06 11:00:00	21.12		2018-06-06 11:00:00	65.0979		2018-06-06 11:00:00	852.941
2018-06-06 11:15:00	21.82		2018-06-06 11:15:00	65.4901		2018-06-06 11:15:00	784.313
2018-06-06 11:30:00	22.52		2018-06-06 11:30:00	59.6077		2018-06-06 11:30:00	813.725
2018-06-06 11:45:00	22.17		2018-06-06 11:45:00	57.2548		2018-06-06 11:45:00	411.765
2018-06-06 12:00:00	22.87		2018-06-06 12:00:00	54.1175		2018-06-06 12:00:00	1078.43
2018-06-06 12:15:00	22.87		2018-06-06 12:15:00	50.5881		2018-06-06 12:15:00	147.059
2018-06-06 12:30:00	21.12		2018-06-06 12:30:00	54.9018		2018-06-06 12:30:00	519.608
2018-06-06 12:45:00	22.87		2018-06-06 12:45:00	53.7254		2018-06-06 12:45:00	656.862
2018-06-06 13:00:00	23.23		2018-06-06 13:00:00	54.1175		2018-06-06 13:00:00	656.862
2018-06-06 13:15:00	22.87		2018-06-06 13:15:00	54.5097		2018-06-06 13:15:00	235.294
2018-06-06 13:30:00	21.82		2018-06-06 13:30:00	56.4705		2018-06-06 13:30:00	450.98
2018-06-06 13:45:00	23.23		2018-06-06 13:45:00	53.3332		2018-06-06 13:45:00	343.137
2018-06-06 14:00:00	22.87		2018-06-06 14:00:00	53.7254		2018-06-06 14:00:00	392.157
2018-06-06 14:15:00	23.93		2018-06-06 14:15:00	52.5489		2018-06-06 14:15:00	245.098
2018-06-06 14:30:00	23.23		2018-06-06 14:30:00	51.7646		2018-06-06 14:30:00	176.47
2018-06-06 14:45:00	22.17		2018-06-06 14:45:00	52.5489		2018-06-06 14:45:00	333.333
2018-06-06 15:00:00	21.12		2018-06-06 15:00:00	53.3332		2018-06-06 15:00:00	156.863
2018-06-06 15:15:00	21.12		2018-06-06 15:15:00	54.9018		2018-06-06 15:15:00	186.274
2018-06-06 15:30:00	21.12		2018-06-06 15:30:00	57.6469		2018-06-06 15:30:00	176.47
2018-06-06 15:45:00	21.12		2018-06-06 15:45:00	58.4312		2018-06-06 15:45:00	254.902
2018-06-06 16:00:00	21.12		2018-06-06 16:00:00	58.8234		2018-06-06 16:00:00	156.863
2018-06-06 16:15:00	21.12		2018-06-06 16:15:00	59.9999		2018-06-06 16:15:00	78.4312
2018-06-06 16:30:00	20.07		2018-06-06 16:30:00	61.1763		2018-06-06 16:30:00	68.6273
2018-06-06 16:45:00	19.72		2018-06-06 16:45:00	61.9606		2018-06-06 16:45:00	29.4116
2018-06-06 17:00:00	19.02		2018-06-06 17:00:00	64.7057		2018-06-06 17:00:00	19.6077
2018-06-06 17:15:00	18.67		2018-06-06 17:15:00	66.6665		2018-06-06 17:15:00	9.8038
2018-06-06 17:30:00	18.32		2018-06-06 17:30:00	68.2351		2018-06-06 17:30:00	9.8038
2018-06-06 17:45:00	18.32		2018-06-06 17:45:00	68.6273		2018-06-06 17:45:00	-9.15527e-05
2018-06-06 18:00:00	17.62		2018-06-06 18:00:00	69.8038		2018-06-06 18:00:00	-9.15527e-05
2018-06-06 18:15:00	17.62		2018-06-06 18:15:00	70.5881		2018-06-06 18:15:00	-9.15527e-05
2018-06-06 18:30:00	17.62		2018-06-06 18:30:00	70.5881		2018-06-06 18:30:00	-9.15527e-05
2018-06-06 18:45:00	17.27		2018-06-06 18:45:00	71.3724		2018-06-06 18:45:00	-9.15527e-05
2018-06-06 19:00:00	17.27		2018-06-06 19:00:00	72.1567		2018-06-06 19:00:00	-9.15527e-05
2018-06-06 19:15:00	17.27		2018-06-06 19:15:00	72.5489		2018-06-06 19:15:00	-9.15527e-05
2018-06-06 19:30:00	17.27		2018-06-06 19:30:00	73.3332		2018-06-06 19:30:00	-9.15527e-05
2018-06-06 19:45:00	17.27		2018-06-06 19:45:00	73.7253		2018-06-06 19:45:00	-9.15527e-05
2018-06-06 20:00:00	16.91		2018-06-06 20:00:00	74.5096		2018-06-06 20:00:00	-9.15527e-05
2018-06-06 20:15:00	16.91		2018-06-06 20:15:00	74.5096		2018-06-06 20:15:00	-9.15527e-05
2018-06-06 20:30:00	16.56		2018-06-06 20:30:00	74.5096		2018-06-06 20:30:00	-9.15527e-05
2018-06-06 20:45:00	16.56		2018-06-06 20:45:00	74.5096		2018-06-06 20:45:00	-9.15527e-05
2018-06-06 21:00:00	16.56		2018-06-06 21:00:00	74.9018		2018-06-06 21:00:00	-9.15527e-05
2018-06-06 21:15:00	16.21		2018-06-06 21:15:00	75.6861		2018-06-06 21:15:00	-9.15527e-05
2018-06-06 21:30:00	16.21		2018-06-06 21:30:00	76.0783		2018-06-06 21:30:00	-9.15527e-05
2018-06-06 21:45:00	16.21		2018-06-06 21:45:00	76.4704		2018-06-06 21:45:00	-9.15527e-05
2018-06-06 22:00:00	15.51		2018-06-06 22:00:00	76.4704		2018-06-06 22:00:00	-9.15527e-05
2018-06-06 22:15:00	15.51		2018-06-06 22:15:00	76.4704		2018-06-06 22:15:00	-9.15527e-05
2018-06-06 22:30:00	15.51		2018-06-06 22:30:00	76.4704		2018-06-06 22:30:00	-9.15527e-05
2018-06-06 22:45:00	15.51		2018-06-06 22:45:00	76.4704		2018-06-06 22:45:00	-9.15527e-05
2018-06-06 23:00:00	15.51		2018-06-06 23:00:00	76.4704		2018-06-06 23:00:00	-9.15527e-05
2018-06-06 23:15:00	15.51		2018-06-06 23:15:00	76.4704		2018-06-06 23:15:00	-9.15527e-05
2018-06-06 23:30:00	15.51		2018-06-06 23:30:00	76.4704		2018-06-06 23:30:00	-9.15527e-05
2018-06-06 23:45:00	15.51		2018-06-06 23:45:00	76.4704		2018-06-06 23:45:00	-9.15527e-05
2018-06-07	15.51		2018-06-07	76.4704		2018-06-07	-9.15527e-05
2018-06-07 00:15:00	15.51		2018-06-07 00:15:00	76.4704		2018-06-07 00:15:00	-9.15527e-05
2018-06-07 00:30:00	14.8		2018-06-07 00:30:00	76.4704		2018-06-07 00:30:00	-9.15527e-05
2018-06-07 00:45:00	14.8		2018-06-07 00:45:00	76.4704		2018-06-07 00:45:00	-9.15527e-05
2018-06-07 01:00:00	14.8		2018-06-07 01:00:00	76.4704		2018-06-07 01:00:00	-9.15527e-05
2018-06-07 01:15:00	14.8		2018-06-07 01:15:00	76.4704		2018-06-07 01:15:00	-9.15527e-05
2018-06-07 01:30:00	14.8		2018-06-07 01:30:00	76.4704		2018-06-07 01:30:00	-9.15527e-05
2018-06-07 01:45:00	14.8		2018-06-07 01:45:00	76.4704		2018-06-07 01:45:00	-9.15527e-05
2018-06-07 02:00:00	14.1		2018-06-07 02:00:00	76.4704		2018-06-07 02:00:00	-9.15527e-05
2018-06-07 02:15:00	14.1		2018-06-07 02:15:00	76.4704		2018-06-07 02:15:00	-9.15527e-05
2018-06-07 02:30:00	14.1		2018-06-07 02:30:00	76.4704		2018-06-07 02:30:00	-9.15527e-05
2018-06-07 02:45:00	14.1		2018-06-07 02:45:00	76.4704		2018-06-07 02:45:00	-9.15527e-05
2018-06-07 03:00:00	14.1		2018-06-07 03:00:00	76.4704		2018-06-07 03:00:00	-9.15527e-05
2018-06-07 03:15:00	14.1		2018-06-07 03:15:00	76.4704		2018-06-07 03:15:00	-9.15527e-05
2018-06-07 03:30:00	14.1		2018-06-07 03:30:00	76.4704		2018-06-07 03:30:00	-9.15527e-05
2018-06-07 03:45:00	14.1		2018-06-07 03:45:00	76.4704		2018-06-07 03:45:00	-9.15527e-05
2018-06-07 04:00:00	14.1		2018-06-07 04:00:00	76.4704		2018-06-07 04:00:00	-9.15527e-05
2018-06-07 04:15:00	14.1		2018-06-07 04:15:00	76.4704		2018-06-07 04:15:00	-9.15527e-05
2018-06-07 04:30:00	14.1		2018-06-07 04:30:00	76.4704		2018-06-07 04:30:00	-9.15527e-05
2018-06-07 04:45:00	14.1		2018-06-07 04:45:00	76.4704		2018-06-07 04:45:00	-9.15527e-05
2018-06-07 05:00:00	14.1		2018-06-07 05:00:00	76.4704		2018-06-07 05:00:00	-9.15527e-05
2018-06-07 05:15:00	13.38		2018-06-07 05:15:00	76.4704		2018-06-07 05:15:00	-9.15527e-05
2018-06-07 05:30:00	13.38		2018-06-07 05:30:00	76.4704		2018-06-07 05:30:00	-9.15527e-05
2018-06-07 05:45:00	13.03		2018-06-07 05:45:00	76.4704		2018-06-07 05:45:00	-9.15527e-05
2018-06-07 06:00:00	13.03		2018-06-07 06:00:00	76.4704		2018-06-07 06:00:00	-9.15527e-05
2018-06-07 06:15:00	13.03		2018-06-07 06:15:00	76.4704		2018-06-07 06:15:00	-9.15527e-05
2018-06-07 06:30:00	13.03		2018-06-07 06:30:00	76.4704		2018-06-07 06:30:00	-9.15527e-05
2018-06-07 06:45:00	13.38		2018-06-07 06:45:00	76.4704		2018-06-07 06:45:00	-9.15527e-05
2018-06-07 07:00:00	13.38		2018-06-07 07:00:00	76.4704		2018-06-07 07:00:00	-9.15527e-05
2018-06-07 07:15:00	13.38		2018-06-07 07:15:00	76.4704		2018-06-07 07:15:00	9.8038
2018-06-07 07:30:00	13.38		2018-06-07 07:30:00	76.4704		2018-06-07 07:30:00	9.8038
2018-06-07 07:45:00	13.38		2018-06-07 07:45:00	76.4704		2018-06-07 07:45:00	19.6077
2018-06-07 08:00:00	13.38		2018-06-07 08:00:00	76.4704		2018-06-07 08:00:00	39.2156
2018-06-07 08:15:00	13.74		2018-06-07 08:15:00	76.4704		2018-06-07 08:15:00	29.4116
2018-06-07 08:30:00	13.38		2018-06-07 08:30:00	76.4704		2018-06-07 08:30:00	39.2156
2018-06-07 08:45:00	13.38		2018-06-07 08:45:00	76.4704		2018-06-07 08:45:00	29.4116
2018-06-07 09:00:00	13.38		2018-06-07 09:00:00	76.4704		2018-06-07 09:00:00	29.4116
2018-06-07 09:15:00	13.03		2018-06-07 09:15:00	76.4704		2018-06-07 09:15:00	29.4116
2018-06-07 09:30:00	13.03		2018-06-07 09:30:00	76.4704		2018-06-07 09:30:00	29.4116
2018-06-07 09:45:00	13.03		2018-06-07 09:45:00	76.4704		2018-06-07 09:45:00	58.8234
2018-06-07 10:00:00	13.03		2018-06-07 10:00:00	76.4704		2018-06-07 10:00:00	49.0195
2018-06-07 10:15:00	13.03		2018-06-07 10:15:00	76.4704		2018-06-07 10:15:00	58.8234
2018-06-07 10:30:00	13.38		2018-06-07 10:30:00	76.4704		2018-06-07 10:30:00	78.4312
2018-06-07 10:45:00	13.38		2018-06-07 10:45:00	76.4704		2018-06-07 10:45:00	78.4312
2018-06-07 11:00:00	13.74		2018-06-07 11:00:00	76.4704		2018-06-07 11:00:00	117.647
2018-06-07 11:15:00	14.1		2018-06-07 11:15:00	76.4704		2018-06-07 11:15:00	196.078
2018-06-07 11:30:00	14.8		2018-06-07 11:30:00	76.4704		2018-06-07 11:30:00	196.078
2018-06-07 11:45:00	15.51		2018-06-07 11:45:00	76.4704		2018-06-07 11:45:00	186.274
2018-06-07 12:00:00	16.21		2018-06-07 12:00:00	76.4704		2018-06-07 12:00:00	205.882
2018-06-07 12:15:00	16.56		2018-06-07 12:15:00	76.4704		2018-06-07 12:15:00	147.059
2018-06-07 12:30:00	16.56		2018-06-07 12:30:00	76.4704		2018-06-07 12:30:00	117.647
2018-06-07 12:45:00	16.21		2018-06-07 12:45:00	76.4704		2018-06-07 12:45:00	137.255
2018-06-07 13:00:00	16.21		2018-06-07 13:00:00	76.4704		2018-06-07 13:00:00	137.255
2018-06-07 13:15:00	16.21		2018-06-07 13:15:00	76.4704		2018-06-07 13:15:00	117.647
2018-06-07 13:30:00	16.21		2018-06-07 13:30:00	76.4704		2018-06-07 13:30:00	88.2352
2018-06-07 13:45:00	15.86		2018-06-07 13:45:00	76.4704		2018-06-07 13:45:00	68.6273
2018-06-07 14:00:00	16.21		2018-06-07 14:00:00	76.4704		2018-06-07 14:00:00	245.098
2018-06-07 14:15:00	17.27		2018-06-07 14:15:00	76.4704		2018-06-07 14:15:00	313.725
2018-06-07 14:30:00	18.67		2018-06-07 14:30:00	76.4704		2018-06-07 14:30:00	637.255
2018-06-07 14:45:00	21.12		2018-06-07 14:45:00	76.4704		2018-06-07 14:45:00	715.686
2018-06-07 15:00:00	22.17		2018-06-07 15:00:00	74.5096		2018-06-07 15:00:00	509.804
2018-06-07 15:15:00	21.82		2018-06-07 15:15:00	70.9802		2018-06-07 15:15:00	509.804
2018-06-07 15:30:00	20.42		2018-06-07 15:30:00	71.3724		2018-06-07 15:30:00	205.882
2018-06-07 15:45:00	19.37		2018-06-07 15:45:00	71.3724		2018-06-07 15:45:00	343.137
2018-06-07 16:00:00	18.67		2018-06-07 16:00:00	72.5489		2018-06-07 16:00:00	98.0391
2018-06-07 16:15:00	17.97		2018-06-07 16:15:00	74.5096		2018-06-07 16:15:00	58.8234
2018-06-07 16:30:00	17.62		2018-06-07 16:30:00	76.0783		2018-06-07 16:30:00	29.4116
2018-06-07 16:45:00	17.27		2018-06-07 16:45:00	76.4704		2018-06-07 16:45:00	19.6077
2018-06-07 17:00:00	16.56		2018-06-07 17:00:00	76.4704		2018-06-07 17:00:00	9.8038
2018-06-07 17:15:00	16.21		2018-06-07 17:15:00	76.4704		2018-06-07 17:15:00	9.8038
2018-06-07 17:30:00	15.86		2018-06-07 17:30:00	76.4704		2018-06-07 17:30:00	-9.15527e-05
2018-06-07 17:45:00	15.51		2018-06-07 17:45:00	76.4704		2018-06-07 17:45:00	-9.15527e-05
2018-06-07 18:00:00	15.51		2018-06-07 18:00:00	76.4704		2018-06-07 18:00:00	-9.15527e-05
2018-06-07 18:15:00	14.8		2018-06-07 18:15:00	76.4704		2018-06-07 18:15:00	-9.15527e-05
2018-06-07 18:30:00	14.8		2018-06-07 18:30:00	76.4704		2018-06-07 18:30:00	-9.15527e-05
2018-06-07 18:45:00	14.45		2018-06-07 18:45:00	76.4704		2018-06-07 18:45:00	-9.15527e-05
2018-06-07 19:00:00	13.74		2018-06-07 19:00:00	76.4704		2018-06-07 19:00:00	-9.15527e-05
2018-06-07 19:15:00	13.38		2018-06-07 19:15:00	76.4704		2018-06-07 19:15:00	-9.15527e-05
2018-06-07 19:30:00	13.03		2018-06-07 19:30:00	76.4704		2018-06-07 19:30:00	-9.15527e-05
2018-06-07 19:45:00	13.03		2018-06-07 19:45:00	76.4704		2018-06-07 19:45:00	-9.15527e-05
2018-06-07 20:00:00	12.67		2018-06-07 20:00:00	76.4704		2018-06-07 20:00:00	-9.15527e-05
2018-06-07 20:15:00	12.31		2018-06-07 20:15:00	76.4704		2018-06-07 20:15:00	-9.15527e-05
2018-06-07 20:30:00	12.31		2018-06-07 20:30:00	76.4704		2018-06-07 20:30:00	-9.15527e-05
2018-06-07 20:45:00	11.95		2018-06-07 20:45:00	76.4704		2018-06-07 20:45:00	-9.15527e-05
2018-06-07 21:00:00	11.95		2018-06-07 21:00:00	76.4704		2018-06-07 21:00:00	-9.15527e-05
2018-06-07 21:15:00	11.59		2018-06-07 21:15:00	76.4704		2018-06-07 21:15:00	-9.15527e-05
2018-06-07 21:30:00	11.59		2018-06-07 21:30:00	76.4704		2018-06-07 21:30:00	-9.15527e-05
2018-06-07 21:45:00	11.59		2018-06-07 21:45:00	76.0783		2018-06-07 21:45:00	-9.15527e-05
2018-06-07 22:00:00	11.59		2018-06-07 22:00:00	75.6861		2018-06-07 22:00:00	-9.15527e-05
2018-06-07 22:15:00	11.59		2018-06-07 22:15:00	75.6861		2018-06-07 22:15:00	-9.15527e-05
2018-06-07 22:30:00	11.23		2018-06-07 22:30:00	76.0783		2018-06-07 22:30:00	-9.15527e-05
2018-06-07 22:45:00	10.87		2018-06-07 22:45:00	75.6861		2018-06-07 22:45:00	-9.15527e-05
2018-06-07 23:00:00	10.87		2018-06-07 23:00:00	75.6861		2018-06-07 23:00:00	-9.15527e-05
2018-06-07 23:15:00	10.51		2018-06-07 23:15:00	75.294		2018-06-07 23:15:00	-9.15527e-05
2018-06-07 23:30:00	10.51		2018-06-07 23:30:00	74.5096		2018-06-07 23:30:00	-9.15527e-05
2018-06-07 23:45:00	10.51		2018-06-07 23:45:00	74.5096		2018-06-07 23:45:00	-9.15527e-05
2018-06-08	10.51		2018-06-08	74.5096		2018-06-08	-9.15527e-05
2018-06-08 00:15:00	10.14		2018-06-08 00:15:00	74.5096		2018-06-08 00:15:00	-9.15527e-05
2018-06-08 00:30:00	10.14		2018-06-08 00:30:00	73.7253		2018-06-08 00:30:00	-9.15527e-05
2018-06-08 00:45:00	9.77999		2018-06-08 00:45:00	73.7253		2018-06-08 00:45:00	-9.15527e-05
2018-06-08 01:00:00	9.77999		2018-06-08 01:00:00	73.7253		2018-06-08 01:00:00	-9.15527e-05
2018-06-08 01:15:00	9.77999		2018-06-08 01:15:00	73.3332		2018-06-08 01:15:00	-9.15527e-05
2018-06-08 01:30:00	9.77999		2018-06-08 01:30:00	72.941		2018-06-08 01:30:00	-9.15527e-05
2018-06-08 01:45:00	9.77999		2018-06-08 01:45:00	72.941		2018-06-08 01:45:00	-9.15527e-05
2018-06-08 02:00:00	9.41		2018-06-08 02:00:00	72.5489		2018-06-08 02:00:00	-9.15527e-05
2018-06-08 02:15:00	9.41		2018-06-08 02:15:00	72.5489		2018-06-08 02:15:00	-9.15527e-05
2018-06-08 02:30:00	9.03999		2018-06-08 02:30:00	72.5489		2018-06-08 02:30:00	-9.15527e-05
2018-06-08 02:45:00	9.03999		2018-06-08 02:45:00	72.5489		2018-06-08 02:45:00	-9.15527e-05
2018-06-08 03:00:00	9.03999		2018-06-08 03:00:00	71.7645		2018-06-08 03:00:00	-9.15527e-05
2018-06-08 03:15:00	9.03999		2018-06-08 03:15:00	71.7645		2018-06-08 03:15:00	-9.15527e-05
2018-06-08 03:30:00	8.66999		2018-06-08 03:30:00	72.1567		2018-06-08 03:30:00	-9.15527e-05
2018-06-08 03:45:00	9.03999		2018-06-08 03:45:00	72.1567		2018-06-08 03:45:00	-9.15527e-05
2018-06-08 04:00:00	9.41		2018-06-08 04:00:00	72.1567		2018-06-08 04:00:00	-9.15527e-05
2018-06-08 04:15:00	9.77999		2018-06-08 04:15:00	72.941		2018-06-08 04:15:00	-9.15527e-05
2018-06-08 04:30:00	9.77999		2018-06-08 04:30:00	74.5096		2018-06-08 04:30:00	-9.15527e-05
2018-06-08 04:45:00	10.14		2018-06-08 04:45:00	75.6861		2018-06-08 04:45:00	-9.15527e-05
2018-06-08 05:00:00	10.14		2018-06-08 05:00:00	76.4704		2018-06-08 05:00:00	-9.15527e-05
2018-06-08 05:15:00	9.77999		2018-06-08 05:15:00	76.4704		2018-06-08 05:15:00	-9.15527e-05
2018-06-08 05:30:00	9.77999		2018-06-08 05:30:00	76.4704		2018-06-08 05:30:00	-9.15527e-05
2018-06-08 05:45:00	9.41		2018-06-08 05:45:00	76.4704		2018-06-08 05:45:00	-9.15527e-05
2018-06-08 06:00:00	9.41		2018-06-08 06:00:00	76.4704		2018-06-08 06:00:00	-9.15527e-05
2018-06-08 06:15:00	9.03999		2018-06-08 06:15:00	76.0783		2018-06-08 06:15:00	-9.15527e-05
2018-06-08 06:30:00	9.03999		2018-06-08 06:30:00	75.6861		2018-06-08 06:30:00	-9.15527e-05
2018-06-08 06:45:00	9.03999		2018-06-08 06:45:00	75.6861		2018-06-08 06:45:00	-9.15527e-05
2018-06-08 07:00:00	9.03999		2018-06-08 07:00:00	76.0783		2018-06-08 07:00:00	9.8038
2018-06-08 07:15:00	9.03999		2018-06-08 07:15:00	76.0783		2018-06-08 07:15:00	9.8038
2018-06-08 07:30:00	9.03999		2018-06-08 07:30:00	76.0783		2018-06-08 07:30:00	19.6077
2018-06-08 07:45:00	9.03999		2018-06-08 07:45:00	75.6861		2018-06-08 07:45:00	49.0195
2018-06-08 08:00:00	9.77999		2018-06-08 08:00:00	74.5096		2018-06-08 08:00:00	156.863
2018-06-08 08:15:00	10.87		2018-06-08 08:15:00	74.1175		2018-06-08 08:15:00	245.098
2018-06-08 08:30:00	11.59		2018-06-08 08:30:00	75.6861		2018-06-08 08:30:00	88.2352
2018-06-08 08:45:00	11.59		2018-06-08 08:45:00	76.4704		2018-06-08 08:45:00	98.0391
2018-06-08 09:00:00	11.95		2018-06-08 09:00:00	76.4704		2018-06-08 09:00:00	98.0391
2018-06-08 09:15:00	12.67		2018-06-08 09:15:00	76.4704		2018-06-08 09:15:00	127.451
2018-06-08 09:30:00	13.38		2018-06-08 09:30:00	76.4704		2018-06-08 09:30:00	666.666
2018-06-08 09:45:00	15.51		2018-06-08 09:45:00	76.4704		2018-06-08 09:45:00	264.706
2018-06-08 10:00:00	16.56		2018-06-08 10:00:00	73.3332		2018-06-08 10:00:00	284.314
2018-06-08 10:15:00	16.91		2018-06-08 10:15:00	70.5881		2018-06-08 10:15:00	254.902
2018-06-08 10:30:00	17.62		2018-06-08 10:30:00	67.843		2018-06-08 10:30:00	362.745
2018-06-08 10:45:00	19.02		2018-06-08 10:45:00	65.0979		2018-06-08 10:45:00	500
2018-06-08 11:00:00	20.42		2018-06-08 11:00:00	61.9606		2018-06-08 11:00:00	617.647
2018-06-08 11:15:00	22.17		2018-06-08 11:15:00	57.2548		2018-06-08 11:15:00	901.96
2018-06-08 11:30:00	23.23		2018-06-08 11:30:00	51.7646		2018-06-08 11:30:00	784.313
2018-06-08 11:45:00	21.47		2018-06-08 11:45:00	52.5489		2018-06-08 11:45:00	941.176
2018-06-08 12:00:00	21.12		2018-06-08 12:00:00	52.5489		2018-06-08 12:00:00	598.039
2018-06-08 12:15:00	23.23		2018-06-08 12:15:00	45.0979		2018-06-08 12:15:00	568.627
2018-06-08 12:30:00	23.58		2018-06-08 12:30:00	44.7058		2018-06-08 12:30:00	490.196
2018-06-08 12:45:00	22.17		2018-06-08 12:45:00	47.843		2018-06-08 12:45:00	401.961
2018-06-08 13:00:00	22.87		2018-06-08 13:00:00	45.4901		2018-06-08 13:00:00	441.176
2018-06-08 13:15:00	22.87		2018-06-08 13:15:00	43.9215		2018-06-08 13:15:00	470.588
2018-06-08 13:30:00	22.87		2018-06-08 13:30:00	43.1372		2018-06-08 13:30:00	401.961
2018-06-08 13:45:00	22.87		2018-06-08 13:45:00	43.1372		2018-06-08 13:45:00	264.706
2018-06-08 14:00:00	22.17		2018-06-08 14:00:00	43.9215		2018-06-08 14:00:00	264.706
2018-06-08 14:15:00	22.17		2018-06-08 14:15:00	45.4901		2018-06-08 14:15:00	284.314
2018-06-08 14:30:00	22.17		2018-06-08 14:30:00	45.8823		2018-06-08 14:30:00	254.902
2018-06-08 14:45:00	21.82		2018-06-08 14:45:00	46.6666		2018-06-08 14:45:00	235.294
2018-06-08 15:00:00	22.52		2018-06-08 15:00:00	47.4509		2018-06-08 15:00:00	254.902
2018-06-08 15:15:00	21.47		2018-06-08 15:15:00	47.4509		2018-06-08 15:15:00	166.667
2018-06-08 15:30:00	21.12		2018-06-08 15:30:00	48.2352		2018-06-08 15:30:00	88.2352
2018-06-08 15:45:00	20.42		2018-06-08 15:45:00	50.5881		2018-06-08 15:45:00	68.6273
2018-06-08 16:00:00	19.37		2018-06-08 16:00:00	54.9018		2018-06-08 16:00:00	39.2156
2018-06-08 16:15:00	18.67		2018-06-08 16:15:00	58.0391		2018-06-08 16:15:00	39.2156
2018-06-08 16:30:00	18.32		2018-06-08 16:30:00	61.1763		2018-06-08 16:30:00	58.8234
2018-06-08 16:45:00	18.32		2018-06-08 16:45:00	62.745		2018-06-08 16:45:00	78.4312
2018-06-08 17:00:00	17.97		2018-06-08 17:00:00	64.3136		2018-06-08 17:00:00	29.4116
2018-06-08 17:15:00	17.62		2018-06-08 17:15:00	65.0979		2018-06-08 17:15:00	9.8038
2018-06-08 17:30:00	17.27		2018-06-08 17:30:00	67.0587		2018-06-08 17:30:00	9.8038
2018-06-08 17:45:00	16.91		2018-06-08 17:45:00	67.843		2018-06-08 17:45:00	-9.15527e-05
2018-06-08 18:00:00	16.91		2018-06-08 18:00:00	68.6273		2018-06-08 18:00:00	-9.15527e-05
2018-06-08 18:15:00	16.56		2018-06-08 18:15:00	69.4116		2018-06-08 18:15:00	-9.15527e-05
2018-06-08 18:30:00	16.21		2018-06-08 18:30:00	70.1959		2018-06-08 18:30:00	-9.15527e-05
2018-06-08 18:45:00	15.86		2018-06-08 18:45:00	70.5881		2018-06-08 18:45:00	-9.15527e-05
2018-06-08 19:00:00	15.86		2018-06-08 19:00:00	70.5881		2018-06-08 19:00:00	-9.15527e-05
2018-06-08 19:15:00	15.86		2018-06-08 19:15:00	70.9802		2018-06-08 19:15:00	-9.15527e-05
2018-06-08 19:30:00	16.21		2018-06-08 19:30:00	72.1567		2018-06-08 19:30:00	-9.15527e-05
2018-06-08 19:45:00	16.21		2018-06-08 19:45:00	72.5489		2018-06-08 19:45:00	-9.15527e-05
2018-06-08 20:00:00	15.86		2018-06-08 20:00:00	72.941		2018-06-08 20:00:00	-9.15527e-05
2018-06-08 20:15:00	15.51		2018-06-08 20:15:00	73.3332		2018-06-08 20:15:00	-9.15527e-05
2018-06-08 20:30:00	15.51		2018-06-08 20:30:00	73.7253		2018-06-08 20:30:00	-9.15527e-05
2018-06-08 20:45:00	14.8		2018-06-08 20:45:00	73.7253		2018-06-08 20:45:00	-9.15527e-05
2018-06-08 21:00:00	14.8		2018-06-08 21:00:00	73.3332		2018-06-08 21:00:00	-9.15527e-05
2018-06-08 21:15:00	14.8		2018-06-08 21:15:00	73.7253		2018-06-08 21:15:00	-9.15527e-05
2018-06-08 21:30:00	14.8		2018-06-08 21:30:00	74.5096		2018-06-08 21:30:00	-9.15527e-05
2018-06-08 21:45:00	14.8		2018-06-08 21:45:00	74.5096		2018-06-08 21:45:00	-9.15527e-05
2018-06-08 22:00:00	14.8		2018-06-08 22:00:00	75.6861		2018-06-08 22:00:00	-9.15527e-05
2018-06-08 22:15:00	14.1		2018-06-08 22:15:00	76.4704		2018-06-08 22:15:00	-9.15527e-05
2018-06-08 22:30:00	14.1		2018-06-08 22:30:00	76.0783		2018-06-08 22:30:00	-9.15527e-05
2018-06-08 22:45:00	13.74		2018-06-08 22:45:00	76.0783		2018-06-08 22:45:00	-9.15527e-05
2018-06-08 23:00:00	13.74		2018-06-08 23:00:00	75.6861		2018-06-08 23:00:00	-9.15527e-05
2018-06-08 23:15:00	13.74		2018-06-08 23:15:00	75.6861		2018-06-08 23:15:00	-9.15527e-05
2018-06-08 23:30:00	13.38		2018-06-08 23:30:00	76.4704		2018-06-08 23:30:00	-9.15527e-05
2018-06-08 23:45:00	13.38		2018-06-08 23:45:00	76.4704		2018-06-08 23:45:00	-9.15527e-05
2018-06-09	13.03		2018-06-09	76.0783		2018-06-09	-9.15527e-05
2018-06-09 00:15:00	13.03		2018-06-09 00:15:00	76.0783		2018-06-09 00:15:00	-9.15527e-05
2018-06-09 00:30:00	13.03		2018-06-09 00:30:00	75.6861		2018-06-09 00:30:00	-9.15527e-05
2018-06-09 00:45:00	13.03		2018-06-09 00:45:00	76.0783		2018-06-09 00:45:00	-9.15527e-05
2018-06-09 01:00:00	13.03		2018-06-09 01:00:00	76.0783		2018-06-09 01:00:00	-9.15527e-05
2018-06-09 01:15:00	13.03		2018-06-09 01:15:00	76.0783		2018-06-09 01:15:00	-9.15527e-05
2018-06-09 01:30:00	13.03		2018-06-09 01:30:00	76.0783		2018-06-09 01:30:00	-9.15527e-05
2018-06-09 01:45:00	13.03		2018-06-09 01:45:00	76.4704		2018-06-09 01:45:00	-9.15527e-05
2018-06-09 02:00:00	13.03		2018-06-09 02:00:00	76.4704		2018-06-09 02:00:00	-9.15527e-05
2018-06-09 02:15:00	13.03		2018-06-09 02:15:00	76.4704		2018-06-09 02:15:00	-9.15527e-05
2018-06-09 02:30:00	13.38		2018-06-09 02:30:00	76.4704		2018-06-09 02:30:00	-9.15527e-05
2018-06-09 02:45:00	13.38		2018-06-09 02:45:00	76.4704		2018-06-09 02:45:00	-9.15527e-05
2018-06-09 03:00:00	13.38		2018-06-09 03:00:00	76.4704		2018-06-09 03:00:00	-9.15527e-05
2018-06-09 03:15:00	13.38		2018-06-09 03:15:00	76.4704		2018-06-09 03:15:00	-9.15527e-05
2018-06-09 03:30:00	13.38		2018-06-09 03:30:00	76.4704		2018-06-09 03:30:00	-9.15527e-05
2018-06-09 03:45:00	13.38		2018-06-09 03:45:00	76.4704		2018-06-09 03:45:00	-9.15527e-05
2018-06-09 04:00:00	13.38		2018-06-09 04:00:00	76.4704		2018-06-09 04:00:00	-9.15527e-05
2018-06-09 04:15:00	13.38		2018-06-09 04:15:00	76.4704		2018-06-09 04:15:00	-9.15527e-05
2018-06-09 04:30:00	13.38		2018-06-09 04:30:00	76.4704		2018-06-09 04:30:00	-9.15527e-05
2018-06-09 04:45:00	13.38		2018-06-09 04:45:00	76.4704		2018-06-09 04:45:00	-9.15527e-05
2018-06-09 05:00:00	13.38		2018-06-09 05:00:00	76.4704		2018-06-09 05:00:00	-9.15527e-05
2018-06-09 05:15:00	13.03		2018-06-09 05:15:00	76.4704		2018-06-09 05:15:00	-9.15527e-05
2018-06-09 05:30:00	13.03		2018-06-09 05:30:00	76.4704		2018-06-09 05:30:00	-9.15527e-05
2018-06-09 05:45:00	12.67		2018-06-09 05:45:00	76.4704		2018-06-09 05:45:00	-9.15527e-05
2018-06-09 06:00:00	12.67		2018-06-09 06:00:00	76.4704		2018-06-09 06:00:00	-9.15527e-05
2018-06-09 06:15:00	12.67		2018-06-09 06:15:00	76.4704		2018-06-09 06:15:00	-9.15527e-05
2018-06-09 06:30:00	13.03		2018-06-09 06:30:00	76.4704		2018-06-09 06:30:00	-9.15527e-05
2018-06-09 06:45:00	13.03		2018-06-09 06:45:00	76.4704		2018-06-09 06:45:00	-9.15527e-05
2018-06-09 07:00:00	13.03		2018-06-09 07:00:00	76.4704		2018-06-09 07:00:00	-9.15527e-05
2018-06-09 07:15:00	13.03		2018-06-09 07:15:00	76.4704		2018-06-09 07:15:00	9.8038
2018-06-09 07:30:00	13.03		2018-06-09 07:30:00	76.4704		2018-06-09 07:30:00	29.4116
2018-06-09 07:45:00	13.03		2018-06-09 07:45:00	76.4704		2018-06-09 07:45:00	39.2156
2018-06-09 08:00:00	13.38		2018-06-09 08:00:00	76.4704		2018-06-09 08:00:00	29.4116
2018-06-09 08:15:00	13.74		2018-06-09 08:15:00	76.4704		2018-06-09 08:15:00	58.8234
2018-06-09 08:30:00	14.1		2018-06-09 08:30:00	76.4704		2018-06-09 08:30:00	98.0391
2018-06-09 08:45:00	14.1		2018-06-09 08:45:00	76.4704		2018-06-09 08:45:00	362.745
2018-06-09 09:00:00	16.21		2018-06-09 09:00:00	76.4704		2018-06-09 09:00:00	460.784
2018-06-09 09:15:00	17.27		2018-06-09 09:15:00	75.6861		2018-06-09 09:15:00	137.255
2018-06-09 09:30:00	17.27		2018-06-09 09:30:00	76.4704		2018-06-09 09:30:00	147.059
2018-06-09 09:45:00	17.27		2018-06-09 09:45:00	76.4704		2018-06-09 09:45:00	215.686
2018-06-09 10:00:00	18.67		2018-06-09 10:00:00	74.5096		2018-06-09 10:00:00	568.627
2018-06-09 10:15:00	20.77		2018-06-09 10:15:00	68.6273		2018-06-09 10:15:00	235.294
2018-06-09 10:30:00	20.07		2018-06-09 10:30:00	67.4508		2018-06-09 10:30:00	205.882
2018-06-09 10:45:00	19.72		2018-06-09 10:45:00	67.843		2018-06-09 10:45:00	235.294
2018-06-09 11:00:00	19.72		2018-06-09 11:00:00	68.6273		2018-06-09 11:00:00	274.51
2018-06-09 11:15:00	20.42		2018-06-09 11:15:00	68.2351		2018-06-09 11:15:00	372.549
2018-06-09 11:30:00	22.87		2018-06-09 11:30:00	63.9214		2018-06-09 11:30:00	774.51
2018-06-09 11:45:00	22.52		2018-06-09 11:45:00	59.6077		2018-06-09 11:45:00	794.117
2018-06-09 12:00:00	22.87		2018-06-09 12:00:00	53.3332		2018-06-09 12:00:00	872.549
2018-06-09 12:15:00	22.87		2018-06-09 12:15:00	54.5097		2018-06-09 12:15:00	813.725
2018-06-09 12:30:00	22.17		2018-06-09 12:30:00	52.9411		2018-06-09 12:30:00	950.98
2018-06-09 12:45:00	23.23		2018-06-09 12:45:00	49.0195		2018-06-09 12:45:00	362.745
2018-06-09 13:00:00	23.93		2018-06-09 13:00:00	48.2352		2018-06-09 13:00:00	872.549
2018-06-09 13:15:00	23.23		2018-06-09 13:15:00	53.3332		2018-06-09 13:15:00	784.313
2018-06-09 13:30:00	22.87		2018-06-09 13:30:00	53.7254		2018-06-09 13:30:00	803.921
2018-06-09 13:45:00	23.93		2018-06-09 13:45:00	49.4117		2018-06-09 13:45:00	843.137
2018-06-09 14:00:00	23.58		2018-06-09 14:00:00	52.5489		2018-06-09 14:00:00	705.882
2018-06-09 14:15:00	22.87		2018-06-09 14:15:00	54.1175		2018-06-09 14:15:00	735.294
2018-06-09 14:30:00	22.87		2018-06-09 14:30:00	50.5881		2018-06-09 14:30:00	147.059
2018-06-09 14:45:00	22.87		2018-06-09 14:45:00	50.5881		2018-06-09 14:45:00	196.078
2018-06-09 15:00:00	22.87		2018-06-09 15:00:00	50.5881		2018-06-09 15:00:00	460.784
2018-06-09 15:15:00	22.52		2018-06-09 15:15:00	49.8038		2018-06-09 15:15:00	225.49
2018-06-09 15:30:00	22.17		2018-06-09 15:30:00	47.4509		2018-06-09 15:30:00	196.078
2018-06-09 15:45:00	21.82		2018-06-09 15:45:00	45.0979		2018-06-09 15:45:00	107.843
2018-06-09 16:00:00	21.47		2018-06-09 16:00:00	45.0979		2018-06-09 16:00:00	117.647
2018-06-09 16:15:00	21.82		2018-06-09 16:15:00	47.0587		2018-06-09 16:15:00	49.0195
2018-06-09 16:30:00	21.12		2018-06-09 16:30:00	48.6273		2018-06-09 16:30:00	58.8234
2018-06-09 16:45:00	21.12		2018-06-09 16:45:00	50.5881		2018-06-09 16:45:00	29.4116
2018-06-09 17:00:00	20.42		2018-06-09 17:00:00	51.7646		2018-06-09 17:00:00	9.8038
2018-06-09 17:15:00	20.07		2018-06-09 17:15:00	52.9411		2018-06-09 17:15:00	9.8038
2018-06-09 17:30:00	19.72		2018-06-09 17:30:00	54.1175		2018-06-09 17:30:00	9.8038
2018-06-09 17:45:00	19.37		2018-06-09 17:45:00	55.6861		2018-06-09 17:45:00	-9.15527e-05
2018-06-09 18:00:00	19.02		2018-06-09 18:00:00	58.0391		2018-06-09 18:00:00	-9.15527e-05
2018-06-09 18:15:00	19.02		2018-06-09 18:15:00	58.8234		2018-06-09 18:15:00	-9.15527e-05
2018-06-09 18:30:00	19.02		2018-06-09 18:30:00	59.9999		2018-06-09 18:30:00	-9.15527e-05
2018-06-09 18:45:00	18.67		2018-06-09 18:45:00	63.5293		2018-06-09 18:45:00	-9.15527e-05
2018-06-09 19:00:00	18.32		2018-06-09 19:00:00	66.2744		2018-06-09 19:00:00	-9.15527e-05
2018-06-09 19:15:00	18.32		2018-06-09 19:15:00	68.2351		2018-06-09 19:15:00	-9.15527e-05
2018-06-09 19:30:00	18.32		2018-06-09 19:30:00	70.9802		2018-06-09 19:30:00	-9.15527e-05
2018-06-09 19:45:00	17.62		2018-06-09 19:45:00	72.5489		2018-06-09 19:45:00	-9.15527e-05
2018-06-09 20:00:00	17.62		2018-06-09 20:00:00	73.7253		2018-06-09 20:00:00	-9.15527e-05
2018-06-09 20:15:00	17.62		2018-06-09 20:15:00	74.5096		2018-06-09 20:15:00	-9.15527e-05
2018-06-09 20:30:00	17.62		2018-06-09 20:30:00	75.294		2018-06-09 20:30:00	-9.15527e-05
2018-06-09 20:45:00	17.62		2018-06-09 20:45:00	76.4704		2018-06-09 20:45:00	-9.15527e-05
2018-06-09 21:00:00	17.62		2018-06-09 21:00:00	76.4704		2018-06-09 21:00:00	-9.15527e-05
2018-06-09 21:15:00	17.62		2018-06-09 21:15:00	76.4704		2018-06-09 21:15:00	-9.15527e-05
2018-06-09 21:30:00	17.62		2018-06-09 21:30:00	76.4704		2018-06-09 21:30:00	-9.15527e-05
2018-06-09 21:45:00	17.62		2018-06-09 21:45:00	76.4704		2018-06-09 21:45:00	-9.15527e-05
2018-06-09 22:00:00	17.62		2018-06-09 22:00:00	76.4704		2018-06-09 22:00:00	-9.15527e-05
2018-06-09 22:15:00	17.62		2018-06-09 22:15:00	76.4704		2018-06-09 22:15:00	-9.15527e-05
2018-06-09 22:30:00	17.62		2018-06-09 22:30:00	76.4704		2018-06-09 22:30:00	-9.15527e-05
2018-06-09 22:45:00	17.62		2018-06-09 22:45:00	76.4704		2018-06-09 22:45:00	-9.15527e-05
2018-06-09 23:00:00	17.27		2018-06-09 23:00:00	76.4704		2018-06-09 23:00:00	-9.15527e-05
2018-06-09 23:15:00	17.27		2018-06-09 23:15:00	76.4704		2018-06-09 23:15:00	-9.15527e-05
2018-06-09 23:30:00	17.27		2018-06-09 23:30:00	76.4704		2018-06-09 23:30:00	-9.15527e-05
2018-06-09 23:45:00	16.91		2018-06-09 23:45:00	76.4704		2018-06-09 23:45:00	-9.15527e-05
2018-06-10	16.91		2018-06-10	76.4704		2018-06-10	-9.15527e-05
2018-06-10 00:15:00	16.91		2018-06-10 00:15:00	76.4704		2018-06-10 00:15:00	-9.15527e-05
2018-06-10 00:30:00	16.56		2018-06-10 00:30:00	76.4704		2018-06-10 00:30:00	-9.15527e-05
2018-06-10 00:45:00	16.56		2018-06-10 00:45:00	76.4704		2018-06-10 00:45:00	-9.15527e-05
2018-06-10 01:00:00	16.56		2018-06-10 01:00:00	76.4704		2018-06-10 01:00:00	-9.15527e-05
2018-06-10 01:15:00	16.56		2018-06-10 01:15:00	76.4704		2018-06-10 01:15:00	-9.15527e-05
2018-06-10 01:30:00	16.56		2018-06-10 01:30:00	76.4704		2018-06-10 01:30:00	-9.15527e-05
2018-06-10 01:45:00	16.21		2018-06-10 01:45:00	76.4704		2018-06-10 01:45:00	-9.15527e-05
2018-06-10 02:00:00	16.21		2018-06-10 02:00:00	76.4704		2018-06-10 02:00:00	-9.15527e-05
2018-06-10 02:15:00	15.86		2018-06-10 02:15:00	76.4704		2018-06-10 02:15:00	-9.15527e-05
2018-06-10 02:30:00	15.51		2018-06-10 02:30:00	76.4704		2018-06-10 02:30:00	-9.15527e-05
2018-06-10 02:45:00	15.86		2018-06-10 02:45:00	76.4704		2018-06-10 02:45:00	-9.15527e-05
2018-06-10 03:00:00	15.86		2018-06-10 03:00:00	76.4704		2018-06-10 03:00:00	-9.15527e-05
2018-06-10 03:15:00	15.51		2018-06-10 03:15:00	76.4704		2018-06-10 03:15:00	-9.15527e-05
2018-06-10 03:30:00	15.51		2018-06-10 03:30:00	76.4704		2018-06-10 03:30:00	-9.15527e-05
2018-06-10 03:45:00	15.51		2018-06-10 03:45:00	76.4704		2018-06-10 03:45:00	-9.15527e-05
2018-06-10 04:00:00	15.51		2018-06-10 04:00:00	76.4704		2018-06-10 04:00:00	-9.15527e-05
2018-06-10 04:15:00	15.51		2018-06-10 04:15:00	76.4704		2018-06-10 04:15:00	-9.15527e-05
2018-06-10 04:30:00	15.51		2018-06-10 04:30:00	76.4704		2018-06-10 04:30:00	-9.15527e-05
2018-06-10 04:45:00	15.51		2018-06-10 04:45:00	76.4704		2018-06-10 04:45:00	-9.15527e-05
2018-06-10 05:00:00	15.51		2018-06-10 05:00:00	76.4704		2018-06-10 05:00:00	-9.15527e-05
2018-06-10 05:15:00	15.51		2018-06-10 05:15:00	76.4704		2018-06-10 05:15:00	-9.15527e-05
2018-06-10 05:30:00	15.51		2018-06-10 05:30:00	76.4704		2018-06-10 05:30:00	-9.15527e-05
2018-06-10 05:45:00	15.51		2018-06-10 05:45:00	76.4704		2018-06-10 05:45:00	-9.15527e-05
2018-06-10 06:00:00	14.8		2018-06-10 06:00:00	76.4704		2018-06-10 06:00:00	-9.15527e-05
2018-06-10 06:15:00	14.8		2018-06-10 06:15:00	76.4704		2018-06-10 06:15:00	-9.15527e-05
2018-06-10 06:30:00	14.8		2018-06-10 06:30:00	76.4704		2018-06-10 06:30:00	-9.15527e-05
2018-06-10 06:45:00	14.8		2018-06-10 06:45:00	76.4704		2018-06-10 06:45:00	-9.15527e-05
2018-06-10 07:00:00	14.8		2018-06-10 07:00:00	76.4704		2018-06-10 07:00:00	-9.15527e-05
2018-06-10 07:15:00	14.8		2018-06-10 07:15:00	76.4704		2018-06-10 07:15:00	9.8038
2018-06-10 07:30:00	14.45		2018-06-10 07:30:00	76.4704		2018-06-10 07:30:00	19.6077
2018-06-10 07:45:00	14.1		2018-06-10 07:45:00	76.4704		2018-06-10 07:45:00	29.4116
2018-06-10 08:00:00	14.8		2018-06-10 08:00:00	76.4704		2018-06-10 08:00:00	49.0195
2018-06-10 08:15:00	15.16		2018-06-10 08:15:00	76.4704		2018-06-10 08:15:00	235.294
2018-06-10 08:30:00	16.21		2018-06-10 08:30:00	76.4704		2018-06-10 08:30:00	215.686
2018-06-10 08:45:00	16.91		2018-06-10 08:45:00	76.4704		2018-06-10 08:45:00	411.765
2018-06-10 09:00:00	19.37		2018-06-10 09:00:00	76.4704		2018-06-10 09:00:00	352.941
2018-06-10 09:15:00	20.42		2018-06-10 09:15:00	76.4704		2018-06-10 09:15:00	441.176
2018-06-10 09:30:00	21.12		2018-06-10 09:30:00	76.4704		2018-06-10 09:30:00	519.608
2018-06-10 09:45:00	21.12		2018-06-10 09:45:00	72.1567		2018-06-10 09:45:00	166.667
2018-06-10 10:00:00	21.82		2018-06-10 10:00:00	68.2351		2018-06-10 10:00:00	235.294
2018-06-10 10:15:00	22.17		2018-06-10 10:15:00	65.0979		2018-06-10 10:15:00	284.314
2018-06-10 10:30:00	22.87		2018-06-10 10:30:00	60.392		2018-06-10 10:30:00	98.0391
2018-06-10 10:45:00	20.42		2018-06-10 10:45:00	65.0979		2018-06-10 10:45:00	107.843
2018-06-10 11:00:00	19.72		2018-06-10 11:00:00	68.6273		2018-06-10 11:00:00	78.4312
2018-06-10 11:15:00	19.37		2018-06-10 11:15:00	72.1567		2018-06-10 11:15:00	176.47
2018-06-10 11:30:00	19.37		2018-06-10 11:30:00	72.5489		2018-06-10 11:30:00	215.686
2018-06-10 11:45:00	19.02		2018-06-10 11:45:00	73.3332		2018-06-10 11:45:00	225.49
2018-06-10 12:00:00	19.02		2018-06-10 12:00:00	73.3332		2018-06-10 12:00:00	176.47
2018-06-10 12:15:00	19.37		2018-06-10 12:15:00	72.5489		2018-06-10 12:15:00	205.882
2018-06-10 12:30:00	20.42		2018-06-10 12:30:00	68.6273		2018-06-10 12:30:00	294.117
2018-06-10 12:45:00	22.17		2018-06-10 12:45:00	62.745		2018-06-10 12:45:00	813.725
2018-06-10 13:00:00	22.52		2018-06-10 13:00:00	57.2548		2018-06-10 13:00:00	254.902
2018-06-10 13:15:00	22.52		2018-06-10 13:15:00	52.5489		2018-06-10 13:15:00	431.372
2018-06-10 13:30:00	23.23		2018-06-10 13:30:00	49.4117		2018-06-10 13:30:00	431.372
2018-06-10 13:45:00	23.93		2018-06-10 13:45:00	48.6273		2018-06-10 13:45:00	745.098
2018-06-10 14:00:00	23.58		2018-06-10 14:00:00	49.8038		2018-06-10 14:00:00	656.862
2018-06-10 14:15:00	22.87		2018-06-10 14:15:00	47.843		2018-06-10 14:15:00	627.451
2018-06-10 14:30:00	23.23		2018-06-10 14:30:00	41.5685		2018-06-10 14:30:00	578.431
2018-06-10 14:45:00	23.23		2018-06-10 14:45:00	39.6078		2018-06-10 14:45:00	558.823
2018-06-10 15:00:00	23.23		2018-06-10 15:00:00	39.2156		2018-06-10 15:00:00	127.451
2018-06-10 15:15:00	22.87		2018-06-10 15:15:00	38.8234		2018-06-10 15:15:00	500
2018-06-10 15:30:00	21.82		2018-06-10 15:30:00	41.1764		2018-06-10 15:30:00	176.47
2018-06-10 15:45:00	21.47		2018-06-10 15:45:00	43.5293		2018-06-10 15:45:00	254.902
2018-06-10 16:00:00	21.12		2018-06-10 16:00:00	47.4509		2018-06-10 16:00:00	88.2352
2018-06-10 16:15:00	20.07		2018-06-10 16:15:00	50.5881		2018-06-10 16:15:00	78.4312
2018-06-10 16:30:00	19.72		2018-06-10 16:30:00	51.7646		2018-06-10 16:30:00	78.4312
2018-06-10 16:45:00	19.37		2018-06-10 16:45:00	52.9411		2018-06-10 16:45:00	49.0195
2018-06-10 17:00:00	19.02		2018-06-10 17:00:00	54.5097		2018-06-10 17:00:00	29.4116
2018-06-10 17:15:00	18.32		2018-06-10 17:15:00	55.6861		2018-06-10 17:15:00	9.8038
2018-06-10 17:30:00	17.62		2018-06-10 17:30:00	56.4705		2018-06-10 17:30:00	9.8038
2018-06-10 17:45:00	17.62		2018-06-10 17:45:00	58.0391		2018-06-10 17:45:00	-9.15527e-05
2018-06-10 18:00:00	17.27		2018-06-10 18:00:00	58.8234		2018-06-10 18:00:00	-9.15527e-05
2018-06-10 18:15:00	17.27		2018-06-10 18:15:00	59.6077		2018-06-10 18:15:00	-9.15527e-05
2018-06-10 18:30:00	16.91		2018-06-10 18:30:00	61.1763		2018-06-10 18:30:00	-9.15527e-05
2018-06-10 18:45:00	16.91		2018-06-10 18:45:00	61.9606		2018-06-10 18:45:00	-9.15527e-05
2018-06-10 19:00:00	16.56		2018-06-10 19:00:00	61.9606		2018-06-10 19:00:00	-9.15527e-05
2018-06-10 19:15:00	16.56		2018-06-10 19:15:00	62.745		2018-06-10 19:15:00	-9.15527e-05
2018-06-10 19:30:00	16.21		2018-06-10 19:30:00	63.5293		2018-06-10 19:30:00	-9.15527e-05
2018-06-10 19:45:00	16.21		2018-06-10 19:45:00	64.3136		2018-06-10 19:45:00	-9.15527e-05
2018-06-10 20:00:00	15.86		2018-06-10 20:00:00	64.7057		2018-06-10 20:00:00	-9.15527e-05
2018-06-10 20:15:00	15.51		2018-06-10 20:15:00	65.0979		2018-06-10 20:15:00	-9.15527e-05
2018-06-10 20:30:00	15.51		2018-06-10 20:30:00	65.8822		2018-06-10 20:30:00	-9.15527e-05
2018-06-10 20:45:00	15.51		2018-06-10 20:45:00	66.2744		2018-06-10 20:45:00	-9.15527e-05
2018-06-10 21:00:00	15.51		2018-06-10 21:00:00	66.6665		2018-06-10 21:00:00	-9.15527e-05
2018-06-10 21:15:00	15.51		2018-06-10 21:15:00	66.2744		2018-06-10 21:15:00	-9.15527e-05
2018-06-10 21:30:00	15.51		2018-06-10 21:30:00	67.843		2018-06-10 21:30:00	-9.15527e-05
2018-06-10 21:45:00	14.8		2018-06-10 21:45:00	68.2351		2018-06-10 21:45:00	-9.15527e-05
2018-06-10 22:00:00	14.8		2018-06-10 22:00:00	68.2351		2018-06-10 22:00:00	-9.15527e-05
2018-06-10 22:15:00	14.8		2018-06-10 22:15:00	67.843		2018-06-10 22:15:00	-9.15527e-05
2018-06-10 22:30:00	14.45		2018-06-10 22:30:00	68.2351		2018-06-10 22:30:00	-9.15527e-05
2018-06-10 22:45:00	14.45		2018-06-10 22:45:00	68.2351		2018-06-10 22:45:00	-9.15527e-05
2018-06-10 23:00:00	14.1		2018-06-10 23:00:00	68.6273		2018-06-10 23:00:00	-9.15527e-05
2018-06-10 23:15:00	14.1		2018-06-10 23:15:00	69.4116		2018-06-10 23:15:00	-9.15527e-05
2018-06-10 23:30:00	14.1		2018-06-10 23:30:00	69.4116		2018-06-10 23:30:00	-9.15527e-05
2018-06-10 23:45:00	14.1		2018-06-10 23:45:00	69.4116		2018-06-10 23:45:00	-9.15527e-05
2018-06-11	14.1		2018-06-11	70.5881		2018-06-11	-9.15527e-05
2018-06-11 00:15:00	14.1		2018-06-11 00:15:00	70.5881		2018-06-11 00:15:00	-9.15527e-05
2018-06-11 00:30:00	14.45		2018-06-11 00:30:00	70.9802		2018-06-11 00:30:00	-9.15527e-05
2018-06-11 00:45:00	14.8		2018-06-11 00:45:00	71.3724		2018-06-11 00:45:00	-9.15527e-05
2018-06-11 01:00:00	14.8		2018-06-11 01:00:00	72.5489		2018-06-11 01:00:00	-9.15527e-05
2018-06-11 01:15:00	14.8		2018-06-11 01:15:00	72.941		2018-06-11 01:15:00	-9.15527e-05
2018-06-11 01:30:00	14.8		2018-06-11 01:30:00	73.3332		2018-06-11 01:30:00	-9.15527e-05
2018-06-11 01:45:00	14.8		2018-06-11 01:45:00	73.3332		2018-06-11 01:45:00	-9.15527e-05
2018-06-11 02:00:00	14.8		2018-06-11 02:00:00	74.1175		2018-06-11 02:00:00	-9.15527e-05
2018-06-11 02:15:00	14.45		2018-06-11 02:15:00	74.5096		2018-06-11 02:15:00	-9.15527e-05
2018-06-11 02:30:00	14.45		2018-06-11 02:30:00	74.9018		2018-06-11 02:30:00	-9.15527e-05
2018-06-11 02:45:00	14.45		2018-06-11 02:45:00	74.9018		2018-06-11 02:45:00	-9.15527e-05
2018-06-11 03:00:00	14.45		2018-06-11 03:00:00	75.294		2018-06-11 03:00:00	-9.15527e-05
2018-06-11 03:15:00	14.1		2018-06-11 03:15:00	75.6861		2018-06-11 03:15:00	-9.15527e-05
2018-06-11 03:30:00	14.1		2018-06-11 03:30:00	75.6861		2018-06-11 03:30:00	-9.15527e-05
2018-06-11 03:45:00	14.1		2018-06-11 03:45:00	76.0783		2018-06-11 03:45:00	-9.15527e-05
2018-06-11 04:00:00	14.1		2018-06-11 04:00:00	76.0783		2018-06-11 04:00:00	-9.15527e-05
2018-06-11 04:15:00	14.1		2018-06-11 04:15:00	76.0783		2018-06-11 04:15:00	-9.15527e-05
2018-06-11 04:30:00	14.1		2018-06-11 04:30:00	76.4704		2018-06-11 04:30:00	-9.15527e-05
2018-06-11 04:45:00	14.1		2018-06-11 04:45:00	76.4704		2018-06-11 04:45:00	-9.15527e-05
2018-06-11 05:00:00	13.38		2018-06-11 05:00:00	76.4704		2018-06-11 05:00:00	-9.15527e-05
2018-06-11 05:15:00	13.38		2018-06-11 05:15:00	76.4704		2018-06-11 05:15:00	-9.15527e-05
2018-06-11 05:30:00	13.03		2018-06-11 05:30:00	75.6861		2018-06-11 05:30:00	-9.15527e-05
2018-06-11 05:45:00	12.67		2018-06-11 05:45:00	74.5096		2018-06-11 05:45:00	-9.15527e-05
2018-06-11 06:00:00	12.67		2018-06-11 06:00:00	73.3332		2018-06-11 06:00:00	-9.15527e-05
2018-06-11 06:15:00	13.03		2018-06-11 06:15:00	73.3332		2018-06-11 06:15:00	-9.15527e-05
2018-06-11 06:30:00	13.03		2018-06-11 06:30:00	73.7253		2018-06-11 06:30:00	-9.15527e-05
2018-06-11 06:45:00	13.03		2018-06-11 06:45:00	74.9018		2018-06-11 06:45:00	-9.15527e-05
2018-06-11 07:00:00	13.38		2018-06-11 07:00:00	75.294		2018-06-11 07:00:00	-9.15527e-05
2018-06-11 07:15:00	13.38		2018-06-11 07:15:00	76.0783		2018-06-11 07:15:00	9.8038
2018-06-11 07:30:00	13.38		2018-06-11 07:30:00	76.4704		2018-06-11 07:30:00	19.6077
2018-06-11 07:45:00	13.38		2018-06-11 07:45:00	76.4704		2018-06-11 07:45:00	29.4116
2018-06-11 08:00:00	14.1		2018-06-11 08:00:00	76.4704		2018-06-11 08:00:00	78.4312
2018-06-11 08:15:00	14.1		2018-06-11 08:15:00	76.4704		2018-06-11 08:15:00	68.6273
2018-06-11 08:30:00	14.8		2018-06-11 08:30:00	76.4704		2018-06-11 08:30:00	98.0391
2018-06-11 08:45:00	15.16		2018-06-11 08:45:00	76.4704		2018-06-11 08:45:00	137.255
2018-06-11 09:00:00	15.51		2018-06-11 09:00:00	76.4704		2018-06-11 09:00:00	127.451
2018-06-11 09:15:00	16.21		2018-06-11 09:15:00	76.4704		2018-06-11 09:15:00	186.274
2018-06-11 09:30:00	16.91		2018-06-11 09:30:00	75.6861		2018-06-11 09:30:00	176.47
2018-06-11 09:45:00	17.27		2018-06-11 09:45:00	73.3332		2018-06-11 09:45:00	186.274
2018-06-11 10:00:00	17.62		2018-06-11 10:00:00	71.3724		2018-06-11 10:00:00	205.882
2018-06-11 10:15:00	18.67		2018-06-11 10:15:00	69.4116		2018-06-11 10:15:00	303.921
2018-06-11 10:30:00	19.72		2018-06-11 10:30:00	65.8822		2018-06-11 10:30:00	313.725
2018-06-11 10:45:00	20.77		2018-06-11 10:45:00	61.9606		2018-06-11 10:45:00	372.549
2018-06-11 11:00:00	21.12		2018-06-11 11:00:00	59.6077		2018-06-11 11:00:00	382.353
2018-06-11 11:15:00	21.82		2018-06-11 11:15:00	57.2548		2018-06-11 11:15:00	313.725
2018-06-11 11:30:00	21.82		2018-06-11 11:30:00	55.6861		2018-06-11 11:30:00	205.882
2018-06-11 11:45:00	21.82		2018-06-11 11:45:00	54.9018		2018-06-11 11:45:00	843.137
2018-06-11 12:00:00	22.87		2018-06-11 12:00:00	50.9803		2018-06-11 12:00:00	725.49
2018-06-11 12:15:00	21.82		2018-06-11 12:15:00	50.196		2018-06-11 12:15:00	421.568
2018-06-11 12:30:00	22.87		2018-06-11 12:30:00	46.2744		2018-06-11 12:30:00	372.549
2018-06-11 12:45:00	21.82		2018-06-11 12:45:00	46.6666		2018-06-11 12:45:00	235.294
2018-06-11 13:00:00	21.47		2018-06-11 13:00:00	44.7058		2018-06-11 13:00:00	166.667
2018-06-11 13:15:00	22.17		2018-06-11 13:15:00	46.2744		2018-06-11 13:15:00	186.274
2018-06-11 13:30:00	21.82		2018-06-11 13:30:00	49.4117		2018-06-11 13:30:00	117.647
2018-06-11 13:45:00	21.12		2018-06-11 13:45:00	50.9803		2018-06-11 13:45:00	78.4312
2018-06-11 14:00:00	20.42		2018-06-11 14:00:00	52.5489		2018-06-11 14:00:00	127.451
2018-06-11 14:15:00	20.77		2018-06-11 14:15:00	53.3332		2018-06-11 14:15:00	235.294
2018-06-11 14:30:00	21.47		2018-06-11 14:30:00	52.5489		2018-06-11 14:30:00	303.921
2018-06-11 14:45:00	22.52		2018-06-11 14:45:00	52.5489		2018-06-11 14:45:00	294.117
2018-06-11 15:00:00	21.82		2018-06-11 15:00:00	52.1567		2018-06-11 15:00:00	205.882
2018-06-11 15:15:00	21.82		2018-06-11 15:15:00	52.5489		2018-06-11 15:15:00	78.4312
2018-06-11 15:30:00	21.12		2018-06-11 15:30:00	54.5097		2018-06-11 15:30:00	137.255
2018-06-11 15:45:00	21.12		2018-06-11 15:45:00	55.6861		2018-06-11 15:45:00	127.451
2018-06-11 16:00:00	21.12		2018-06-11 16:00:00	56.8626		2018-06-11 16:00:00	117.647
2018-06-11 16:15:00	20.42		2018-06-11 16:15:00	58.0391		2018-06-11 16:15:00	88.2352
2018-06-11 16:30:00	20.07		2018-06-11 16:30:00	58.8234		2018-06-11 16:30:00	39.2156
2018-06-11 16:45:00	19.37		2018-06-11 16:45:00	61.1763		2018-06-11 16:45:00	39.2156
2018-06-11 17:00:00	19.02		2018-06-11 17:00:00	62.745		2018-06-11 17:00:00	19.6077
2018-06-11 17:15:00	18.67		2018-06-11 17:15:00	65.4901		2018-06-11 17:15:00	9.8038
2018-06-11 17:30:00	18.32		2018-06-11 17:30:00	67.843		2018-06-11 17:30:00	9.8038
2018-06-11 17:45:00	17.97		2018-06-11 17:45:00	68.2351		2018-06-11 17:45:00	-9.15527e-05
2018-06-11 18:00:00	17.62		2018-06-11 18:00:00	69.0195		2018-06-11 18:00:00	-9.15527e-05
2018-06-11 18:15:00	17.62		2018-06-11 18:15:00	69.8038		2018-06-11 18:15:00	-9.15527e-05
2018-06-11 18:30:00	17.62		2018-06-11 18:30:00	70.9802		2018-06-11 18:30:00	-9.15527e-05
2018-06-11 18:45:00	17.27		2018-06-11 18:45:00	72.1567		2018-06-11 18:45:00	-9.15527e-05
2018-06-11 19:00:00	17.27		2018-06-11 19:00:00	73.3332		2018-06-11 19:00:00	-9.15527e-05
2018-06-11 19:15:00	17.27		2018-06-11 19:15:00	74.5096		2018-06-11 19:15:00	-9.15527e-05
2018-06-11 19:30:00	17.27		2018-06-11 19:30:00	75.6861		2018-06-11 19:30:00	-9.15527e-05
2018-06-11 19:45:00	16.91		2018-06-11 19:45:00	76.0783		2018-06-11 19:45:00	-9.15527e-05
2018-06-11 20:00:00	16.91		2018-06-11 20:00:00	76.4704		2018-06-11 20:00:00	-9.15527e-05
2018-06-11 20:15:00	16.56		2018-06-11 20:15:00	76.4704		2018-06-11 20:15:00	-9.15527e-05
2018-06-11 20:30:00	16.56		2018-06-11 20:30:00	76.4704		2018-06-11 20:30:00	-9.15527e-05
2018-06-11 20:45:00	16.56		2018-06-11 20:45:00	76.4704		2018-06-11 20:45:00	-9.15527e-05
2018-06-11 21:00:00	16.56		2018-06-11 21:00:00	76.4704		2018-06-11 21:00:00	-9.15527e-05
2018-06-11 21:15:00	16.56		2018-06-11 21:15:00	76.4704		2018-06-11 21:15:00	-9.15527e-05
2018-06-11 21:30:00	16.56		2018-06-11 21:30:00	76.4704		2018-06-11 21:30:00	-9.15527e-05
2018-06-11 21:45:00	16.21		2018-06-11 21:45:00	76.4704		2018-06-11 21:45:00	-9.15527e-05
2018-06-11 22:00:00	16.21		2018-06-11 22:00:00	76.4704		2018-06-11 22:00:00	-9.15527e-05
2018-06-11 22:15:00	16.21		2018-06-11 22:15:00	76.4704		2018-06-11 22:15:00	-9.15527e-05
2018-06-11 22:30:00	16.21		2018-06-11 22:30:00	76.4704		2018-06-11 22:30:00	-9.15527e-05
2018-06-11 22:45:00	16.21		2018-06-11 22:45:00	76.4704		2018-06-11 22:45:00	-9.15527e-05
2018-06-11 23:00:00	15.51		2018-06-11 23:00:00	76.4704		2018-06-11 23:00:00	-9.15527e-05
2018-06-11 23:15:00	15.51		2018-06-11 23:15:00	76.4704		2018-06-11 23:15:00	-9.15527e-05
2018-06-11 23:30:00	14.8		2018-06-11 23:30:00	76.4704		2018-06-11 23:30:00	-9.15527e-05
2018-06-11 23:45:00	14.8		2018-06-11 23:45:00	76.4704		2018-06-11 23:45:00	-9.15527e-05
2018-06-12	14.8		2018-06-12	76.4704		2018-06-12	-9.15527e-05
2018-06-12 00:15:00	14.8		2018-06-12 00:15:00	76.4704		2018-06-12 00:15:00	-9.15527e-05
2018-06-12 00:30:00	14.8		2018-06-12 00:30:00	76.4704		2018-06-12 00:30:00	-9.15527e-05
2018-06-12 00:45:00	14.8		2018-06-12 00:45:00	76.4704		2018-06-12 00:45:00	-9.15527e-05
2018-06-12 01:00:00	14.8		2018-06-12 01:00:00	76.4704		2018-06-12 01:00:00	-9.15527e-05
2018-06-12 01:15:00	14.8		2018-06-12 01:15:00	76.4704		2018-06-12 01:15:00	-9.15527e-05
2018-06-12 01:30:00	14.8		2018-06-12 01:30:00	76.4704		2018-06-12 01:30:00	-9.15527e-05
2018-06-12 01:45:00	14.8		2018-06-12 01:45:00	76.4704		2018-06-12 01:45:00	-9.15527e-05
2018-06-12 02:00:00	14.8		2018-06-12 02:00:00	76.4704		2018-06-12 02:00:00	-9.15527e-05
2018-06-12 02:15:00	14.45		2018-06-12 02:15:00	76.4704		2018-06-12 02:15:00	-9.15527e-05
2018-06-12 02:30:00	14.45		2018-06-12 02:30:00	76.4704		2018-06-12 02:30:00	-9.15527e-05
2018-06-12 02:45:00	14.8		2018-06-12 02:45:00	76.4704		2018-06-12 02:45:00	-9.15527e-05
2018-06-12 03:00:00	14.45		2018-06-12 03:00:00	76.4704		2018-06-12 03:00:00	-9.15527e-05
2018-06-12 03:15:00	14.45		2018-06-12 03:15:00	76.4704		2018-06-12 03:15:00	-9.15527e-05
2018-06-12 03:30:00	14.45		2018-06-12 03:30:00	76.4704		2018-06-12 03:30:00	-9.15527e-05
2018-06-12 03:45:00	14.8		2018-06-12 03:45:00	76.4704		2018-06-12 03:45:00	-9.15527e-05
2018-06-12 04:00:00	14.8		2018-06-12 04:00:00	76.4704		2018-06-12 04:00:00	-9.15527e-05
2018-06-12 04:15:00	14.8		2018-06-12 04:15:00	76.4704		2018-06-12 04:15:00	-9.15527e-05
2018-06-12 04:30:00	14.45		2018-06-12 04:30:00	76.4704		2018-06-12 04:30:00	-9.15527e-05
2018-06-12 04:45:00	14.45		2018-06-12 04:45:00	76.4704		2018-06-12 04:45:00	-9.15527e-05
2018-06-12 05:00:00	14.1		2018-06-12 05:00:00	76.4704		2018-06-12 05:00:00	-9.15527e-05
2018-06-12 05:15:00	14.1		2018-06-12 05:15:00	76.4704		2018-06-12 05:15:00	-9.15527e-05
2018-06-12 05:30:00	13.38		2018-06-12 05:30:00	76.4704		2018-06-12 05:30:00	-9.15527e-05
2018-06-12 05:45:00	13.38		2018-06-12 05:45:00	76.4704		2018-06-12 05:45:00	-9.15527e-05
2018-06-12 06:00:00	13.38		2018-06-12 06:00:00	76.4704		2018-06-12 06:00:00	-9.15527e-05
2018-06-12 06:15:00	13.38		2018-06-12 06:15:00	76.4704		2018-06-12 06:15:00	-9.15527e-05
2018-06-12 06:30:00	13.38		2018-06-12 06:30:00	76.4704		2018-06-12 06:30:00	-9.15527e-05
2018-06-12 06:45:00	13.03		2018-06-12 06:45:00	76.4704		2018-06-12 06:45:00	-9.15527e-05
2018-06-12 07:00:00	13.03		2018-06-12 07:00:00	76.4704		2018-06-12 07:00:00	-9.15527e-05
2018-06-12 07:15:00	13.03		2018-06-12 07:15:00	76.4704		2018-06-12 07:15:00	9.8038
2018-06-12 07:30:00	13.38		2018-06-12 07:30:00	76.4704		2018-06-12 07:30:00	19.6077
2018-06-12 07:45:00	14.1		2018-06-12 07:45:00	76.4704		2018-06-12 07:45:00	19.6077
2018-06-12 08:00:00	14.1		2018-06-12 08:00:00	76.4704		2018-06-12 08:00:00	39.2156
2018-06-12 08:15:00	14.45		2018-06-12 08:15:00	76.4704		2018-06-12 08:15:00	39.2156
2018-06-12 08:30:00	14.45		2018-06-12 08:30:00	76.4704		2018-06-12 08:30:00	117.647
2018-06-12 08:45:00	14.8		2018-06-12 08:45:00	76.4704		2018-06-12 08:45:00	39.2156
2018-06-12 09:00:00	14.8		2018-06-12 09:00:00	76.4704		2018-06-12 09:00:00	147.059
2018-06-12 09:15:00	15.86		2018-06-12 09:15:00	76.4704		2018-06-12 09:15:00	39.2156
2018-06-12 09:30:00	15.51		2018-06-12 09:30:00	76.4704		2018-06-12 09:30:00	196.078
2018-06-12 09:45:00	16.21		2018-06-12 09:45:00	76.4704		2018-06-12 09:45:00	225.49
2018-06-12 10:00:00	17.97		2018-06-12 10:00:00	76.4704		2018-06-12 10:00:00	607.843
2018-06-12 10:15:00	21.12		2018-06-12 10:15:00	74.5096		2018-06-12 10:15:00	215.686
2018-06-12 10:30:00	21.12		2018-06-12 10:30:00	72.5489		2018-06-12 10:30:00	107.843
2018-06-12 10:45:00	20.07		2018-06-12 10:45:00	73.3332		2018-06-12 10:45:00	676.47
2018-06-12 11:00:00	22.87		2018-06-12 11:00:00	67.4508		2018-06-12 11:00:00	303.921
2018-06-12 11:15:00	21.82		2018-06-12 11:15:00	67.843		2018-06-12 11:15:00	98.0391
2018-06-12 11:30:00	20.42		2018-06-12 11:30:00	68.2351		2018-06-12 11:30:00	127.451
2018-06-12 11:45:00	22.52		2018-06-12 11:45:00	66.2744		2018-06-12 11:45:00	274.51
2018-06-12 12:00:00	22.87		2018-06-12 12:00:00	64.3136		2018-06-12 12:00:00	784.313
2018-06-12 12:15:00	22.87		2018-06-12 12:15:00	61.9606		2018-06-12 12:15:00	843.137
2018-06-12 12:30:00	23.23		2018-06-12 12:30:00	57.2548		2018-06-12 12:30:00	627.451
2018-06-12 12:45:00	22.87		2018-06-12 12:45:00	56.8626		2018-06-12 12:45:00	823.529
2018-06-12 13:00:00	23.23		2018-06-12 13:00:00	55.6861		2018-06-12 13:00:00	843.137
2018-06-12 13:15:00	23.23		2018-06-12 13:15:00	54.9018		2018-06-12 13:15:00	784.313
2018-06-12 13:30:00	23.23		2018-06-12 13:30:00	53.7254		2018-06-12 13:30:00	754.902
2018-06-12 13:45:00	23.58		2018-06-12 13:45:00	52.1567		2018-06-12 13:45:00	715.686
2018-06-12 14:00:00	23.93		2018-06-12 14:00:00	51.3724		2018-06-12 14:00:00	431.372
2018-06-12 14:15:00	22.52		2018-06-12 14:15:00	50.9803		2018-06-12 14:15:00	264.706
2018-06-12 14:30:00	21.82		2018-06-12 14:30:00	51.7646		2018-06-12 14:30:00	107.843
2018-06-12 14:45:00	21.47		2018-06-12 14:45:00	54.5097		2018-06-12 14:45:00	156.863
2018-06-12 15:00:00	22.87		2018-06-12 15:00:00	56.8626		2018-06-12 15:00:00	754.902
2018-06-12 15:15:00	23.23		2018-06-12 15:15:00	54.1175		2018-06-12 15:15:00	519.608
2018-06-12 15:30:00	23.23		2018-06-12 15:30:00	53.7254		2018-06-12 15:30:00	333.333
2018-06-12 15:45:00	22.17		2018-06-12 15:45:00	57.2548		2018-06-12 15:45:00	176.47
2018-06-12 16:00:00	21.12		2018-06-12 16:00:00	60.7842		2018-06-12 16:00:00	88.2352
2018-06-12 16:15:00	20.42		2018-06-12 16:15:00	63.5293		2018-06-12 16:15:00	88.2352
2018-06-12 16:30:00	20.07		2018-06-12 16:30:00	65.4901		2018-06-12 16:30:00	49.0195
2018-06-12 16:45:00	19.37		2018-06-12 16:45:00	67.4508		2018-06-12 16:45:00	29.4116
2018-06-12 17:00:00	18.67		2018-06-12 17:00:00	68.6273		2018-06-12 17:00:00	19.6077
2018-06-12 17:15:00	18.32		2018-06-12 17:15:00	69.8038		2018-06-12 17:15:00	9.8038
2018-06-12 17:30:00	18.32		2018-06-12 17:30:00	70.9802		2018-06-12 17:30:00	9.8038
2018-06-12 17:45:00	17.97		2018-06-12 17:45:00	70.9802		2018-06-12 17:45:00	-9.15527e-05
2018-06-12 18:00:00	17.62		2018-06-12 18:00:00	71.3724		2018-06-12 18:00:00	-9.15527e-05
2018-06-12 18:15:00	17.62		2018-06-12 18:15:00	71.3724		2018-06-12 18:15:00	-9.15527e-05
2018-06-12 18:30:00	17.27		2018-06-12 18:30:00	72.1567		2018-06-12 18:30:00	-9.15527e-05
2018-06-12 18:45:00	17.27		2018-06-12 18:45:00	72.5489		2018-06-12 18:45:00	-9.15527e-05
2018-06-12 19:00:00	16.91		2018-06-12 19:00:00	72.5489		2018-06-12 19:00:00	-9.15527e-05
2018-06-12 19:15:00	16.56		2018-06-12 19:15:00	72.5489		2018-06-12 19:15:00	-9.15527e-05
2018-06-12 19:30:00	16.91		2018-06-12 19:30:00	72.5489		2018-06-12 19:30:00	-9.15527e-05
2018-06-12 19:45:00	16.91		2018-06-12 19:45:00	73.7253		2018-06-12 19:45:00	-9.15527e-05
2018-06-12 20:00:00	16.91		2018-06-12 20:00:00	74.5096		2018-06-12 20:00:00	-9.15527e-05
2018-06-12 20:15:00	16.91		2018-06-12 20:15:00	75.6861		2018-06-12 20:15:00	-9.15527e-05
2018-06-12 20:30:00	16.91		2018-06-12 20:30:00	76.4704		2018-06-12 20:30:00	-9.15527e-05
2018-06-12 20:45:00	16.56		2018-06-12 20:45:00	76.4704		2018-06-12 20:45:00	-9.15527e-05
2018-06-12 21:00:00	16.21		2018-06-12 21:00:00	76.4704		2018-06-12 21:00:00	-9.15527e-05
2018-06-12 21:15:00	15.51		2018-06-12 21:15:00	76.4704		2018-06-12 21:15:00	-9.15527e-05
2018-06-12 21:30:00	15.16		2018-06-12 21:30:00	75.6861		2018-06-12 21:30:00	-9.15527e-05
2018-06-12 21:45:00	14.8		2018-06-12 21:45:00	74.5096		2018-06-12 21:45:00	-9.15527e-05
2018-06-12 22:00:00	14.45		2018-06-12 22:00:00	74.5096		2018-06-12 22:00:00	-9.15527e-05
2018-06-12 22:15:00	14.45		2018-06-12 22:15:00	74.1175		2018-06-12 22:15:00	-9.15527e-05
2018-06-12 22:30:00	14.45		2018-06-12 22:30:00	73.3332		2018-06-12 22:30:00	-9.15527e-05
2018-06-12 22:45:00	14.8		2018-06-12 22:45:00	73.7253		2018-06-12 22:45:00	-9.15527e-05
2018-06-12 23:00:00	14.45		2018-06-12 23:00:00	74.9018		2018-06-12 23:00:00	-9.15527e-05
2018-06-12 23:15:00	14.1		2018-06-12 23:15:00	75.294		2018-06-12 23:15:00	-9.15527e-05
2018-06-12 23:30:00	14.1		2018-06-12 23:30:00	74.5096		2018-06-12 23:30:00	-9.15527e-05
2018-06-12 23:45:00	13.74		2018-06-12 23:45:00	74.1175		2018-06-12 23:45:00	-9.15527e-05
2018-06-13	13.38		2018-06-13	73.7253		2018-06-13	-9.15527e-05
2018-06-13 00:15:00	13.38		2018-06-13 00:15:00	73.3332		2018-06-13 00:15:00	-9.15527e-05
2018-06-13 00:30:00	13.38		2018-06-13 00:30:00	72.941		2018-06-13 00:30:00	-9.15527e-05
2018-06-13 00:45:00	13.03		2018-06-13 00:45:00	72.941		2018-06-13 00:45:00	-9.15527e-05
2018-06-13 01:00:00	13.03		2018-06-13 01:00:00	72.5489		2018-06-13 01:00:00	-9.15527e-05
2018-06-13 01:15:00	12.67		2018-06-13 01:15:00	72.5489		2018-06-13 01:15:00	-9.15527e-05
2018-06-13 01:30:00	12.67		2018-06-13 01:30:00	72.5489		2018-06-13 01:30:00	-9.15527e-05
2018-06-13 01:45:00	12.31		2018-06-13 01:45:00	72.5489		2018-06-13 01:45:00	-9.15527e-05
2018-06-13 02:00:00	12.31		2018-06-13 02:00:00	71.7645		2018-06-13 02:00:00	-9.15527e-05
2018-06-13 02:15:00	11.95		2018-06-13 02:15:00	71.7645		2018-06-13 02:15:00	-9.15527e-05
2018-06-13 02:30:00	11.95		2018-06-13 02:30:00	71.3724		2018-06-13 02:30:00	-9.15527e-05
2018-06-13 02:45:00	11.59		2018-06-13 02:45:00	71.3724		2018-06-13 02:45:00	-9.15527e-05
2018-06-13 03:00:00	11.59		2018-06-13 03:00:00	70.9802		2018-06-13 03:00:00	-9.15527e-05
2018-06-13 03:15:00	11.59		2018-06-13 03:15:00	70.5881		2018-06-13 03:15:00	-9.15527e-05
2018-06-13 03:30:00	11.59		2018-06-13 03:30:00	70.9802		2018-06-13 03:30:00	-9.15527e-05
2018-06-13 03:45:00	11.23		2018-06-13 03:45:00	70.5881		2018-06-13 03:45:00	-9.15527e-05
2018-06-13 04:00:00	11.59		2018-06-13 04:00:00	70.1959		2018-06-13 04:00:00	-9.15527e-05
2018-06-13 04:15:00	11.95		2018-06-13 04:15:00	70.9802		2018-06-13 04:15:00	-9.15527e-05
2018-06-13 04:30:00	11.95		2018-06-13 04:30:00	72.1567		2018-06-13 04:30:00	-9.15527e-05
2018-06-13 04:45:00	12.31		2018-06-13 04:45:00	73.3332		2018-06-13 04:45:00	-9.15527e-05
2018-06-13 05:00:00	12.31		2018-06-13 05:00:00	74.5096		2018-06-13 05:00:00	-9.15527e-05
2018-06-13 05:15:00	12.31		2018-06-13 05:15:00	74.9018		2018-06-13 05:15:00	-9.15527e-05
2018-06-13 05:30:00	12.31		2018-06-13 05:30:00	75.6861		2018-06-13 05:30:00	-9.15527e-05
2018-06-13 05:45:00	11.95		2018-06-13 05:45:00	76.0783		2018-06-13 05:45:00	-9.15527e-05
2018-06-13 06:00:00	11.95		2018-06-13 06:00:00	76.0783		2018-06-13 06:00:00	-9.15527e-05
2018-06-13 06:15:00	12.31		2018-06-13 06:15:00	76.4704		2018-06-13 06:15:00	-9.15527e-05
2018-06-13 06:30:00	12.31		2018-06-13 06:30:00	76.4704		2018-06-13 06:30:00	-9.15527e-05
2018-06-13 06:45:00	12.67		2018-06-13 06:45:00	76.4704		2018-06-13 06:45:00	-9.15527e-05
2018-06-13 07:00:00	12.67		2018-06-13 07:00:00	76.4704		2018-06-13 07:00:00	-9.15527e-05
2018-06-13 07:15:00	12.67		2018-06-13 07:15:00	76.4704		2018-06-13 07:15:00	9.8038
2018-06-13 07:30:00	12.67		2018-06-13 07:30:00	76.4704		2018-06-13 07:30:00	19.6077
2018-06-13 07:45:00	12.67		2018-06-13 07:45:00	76.4704		2018-06-13 07:45:00	39.2156
2018-06-13 08:00:00	13.03		2018-06-13 08:00:00	76.4704		2018-06-13 08:00:00	49.0195
2018-06-13 08:15:00	13.38		2018-06-13 08:15:00	76.4704		2018-06-13 08:15:00	88.2352
2018-06-13 08:30:00	14.1		2018-06-13 08:30:00	76.4704		2018-06-13 08:30:00	68.6273
2018-06-13 08:45:00	14.1		2018-06-13 08:45:00	76.4704		2018-06-13 08:45:00	98.0391
2018-06-13 09:00:00	14.8		2018-06-13 09:00:00	76.4704		2018-06-13 09:00:00	137.255
2018-06-13 09:15:00	15.51		2018-06-13 09:15:00	76.4704		2018-06-13 09:15:00	107.843
2018-06-13 09:30:00	15.51		2018-06-13 09:30:00	76.4704		2018-06-13 09:30:00	147.059
2018-06-13 09:45:00	16.21		2018-06-13 09:45:00	76.4704		2018-06-13 09:45:00	196.078
2018-06-13 10:00:00	17.27		2018-06-13 10:00:00	76.4704		2018-06-13 10:00:00	284.314
2018-06-13 10:15:00	18.32		2018-06-13 10:15:00	73.7253		2018-06-13 10:15:00	196.078
2018-06-13 10:30:00	18.32		2018-06-13 10:30:00	71.7645		2018-06-13 10:30:00	225.49
2018-06-13 10:45:00	18.67		2018-06-13 10:45:00	69.8038		2018-06-13 10:45:00	274.51
2018-06-13 11:00:00	19.37		2018-06-13 11:00:00	69.4116		2018-06-13 11:00:00	343.137
2018-06-13 11:15:00	20.07		2018-06-13 11:15:00	67.0587		2018-06-13 11:15:00	480.392
2018-06-13 11:30:00	21.12		2018-06-13 11:30:00	64.3136		2018-06-13 11:30:00	392.157
2018-06-13 11:45:00	22.17		2018-06-13 11:45:00	61.1763		2018-06-13 11:45:00	431.372
2018-06-13 12:00:00	21.82		2018-06-13 12:00:00	58.8234		2018-06-13 12:00:00	460.784
2018-06-13 12:15:00	22.17		2018-06-13 12:15:00	54.1175		2018-06-13 12:15:00	460.784
2018-06-13 12:30:00	22.52		2018-06-13 12:30:00	51.3724		2018-06-13 12:30:00	509.804
2018-06-13 12:45:00	23.23		2018-06-13 12:45:00	47.843		2018-06-13 12:45:00	441.176
2018-06-13 13:00:00	23.93		2018-06-13 13:00:00	46.2744		2018-06-13 13:00:00	549.019
2018-06-13 13:15:00	23.93		2018-06-13 13:15:00	45.8823		2018-06-13 13:15:00	774.51
2018-06-13 13:30:00	23.23		2018-06-13 13:30:00	45.0979		2018-06-13 13:30:00	637.255
2018-06-13 13:45:00	21.82		2018-06-13 13:45:00	47.843		2018-06-13 13:45:00	813.725
2018-06-13 14:00:00	22.87		2018-06-13 14:00:00	43.1372		2018-06-13 14:00:00	303.921
2018-06-13 14:15:00	22.87		2018-06-13 14:15:00	44.3136		2018-06-13 14:15:00	284.314
2018-06-13 14:30:00	22.87		2018-06-13 14:30:00	43.1372		2018-06-13 14:30:00	313.725
2018-06-13 14:45:00	22.52		2018-06-13 14:45:00	45.8823		2018-06-13 14:45:00	205.882
2018-06-13 15:00:00	21.82		2018-06-13 15:00:00	45.4901		2018-06-13 15:00:00	205.882
2018-06-13 15:15:00	21.82		2018-06-13 15:15:00	45.4901		2018-06-13 15:15:00	372.549
2018-06-13 15:30:00	21.82		2018-06-13 15:30:00	46.2744		2018-06-13 15:30:00	156.863
2018-06-13 15:45:00	21.82		2018-06-13 15:45:00	48.2352		2018-06-13 15:45:00	225.49
2018-06-13 16:00:00	21.82		2018-06-13 16:00:00	49.0195		2018-06-13 16:00:00	156.863
2018-06-13 16:15:00	21.82		2018-06-13 16:15:00	50.196		2018-06-13 16:15:00	98.0391
2018-06-13 16:30:00	21.12		2018-06-13 16:30:00	52.5489		2018-06-13 16:30:00	49.0195
2018-06-13 16:45:00	19.72		2018-06-13 16:45:00	54.9018		2018-06-13 16:45:00	29.4116
2018-06-13 17:00:00	19.02		2018-06-13 17:00:00	57.6469		2018-06-13 17:00:00	29.4116
2018-06-13 17:15:00	18.32		2018-06-13 17:15:00	59.9999		2018-06-13 17:15:00	9.8038
2018-06-13 17:30:00	17.62		2018-06-13 17:30:00	63.5293		2018-06-13 17:30:00	9.8038
2018-06-13 17:45:00	17.62		2018-06-13 17:45:00	63.5293		2018-06-13 17:45:00	-9.15527e-05
2018-06-13 18:00:00	17.27		2018-06-13 18:00:00	64.3136		2018-06-13 18:00:00	-9.15527e-05
2018-06-13 18:15:00	16.91		2018-06-13 18:15:00	65.0979		2018-06-13 18:15:00	-9.15527e-05
2018-06-13 18:30:00	16.56		2018-06-13 18:30:00	65.0979		2018-06-13 18:30:00	-9.15527e-05
2018-06-13 18:45:00	16.21		2018-06-13 18:45:00	65.8822		2018-06-13 18:45:00	-9.15527e-05
2018-06-13 19:00:00	16.21		2018-06-13 19:00:00	66.2744		2018-06-13 19:00:00	-9.15527e-05
2018-06-13 19:15:00	15.86		2018-06-13 19:15:00	66.6665		2018-06-13 19:15:00	-9.15527e-05
2018-06-13 19:30:00	15.51		2018-06-13 19:30:00	67.0587		2018-06-13 19:30:00	-9.15527e-05
2018-06-13 19:45:00	15.51		2018-06-13 19:45:00	68.2351		2018-06-13 19:45:00	-9.15527e-05
2018-06-13 20:00:00	16.21		2018-06-13 20:00:00	68.6273		2018-06-13 20:00:00	-9.15527e-05
2018-06-13 20:15:00	16.21		2018-06-13 20:15:00	70.1959		2018-06-13 20:15:00	-9.15527e-05
2018-06-13 20:30:00	16.21		2018-06-13 20:30:00	70.9802		2018-06-13 20:30:00	-9.15527e-05
2018-06-13 20:45:00	16.21		2018-06-13 20:45:00	72.1567		2018-06-13 20:45:00	-9.15527e-05
2018-06-13 21:00:00	16.21		2018-06-13 21:00:00	72.941		2018-06-13 21:00:00	-9.15527e-05
2018-06-13 21:15:00	16.21		2018-06-13 21:15:00	73.7253		2018-06-13 21:15:00	-9.15527e-05
2018-06-13 21:30:00	15.86		2018-06-13 21:30:00	74.5096		2018-06-13 21:30:00	-9.15527e-05
2018-06-13 21:45:00	15.51		2018-06-13 21:45:00	74.5096		2018-06-13 21:45:00	-9.15527e-05
2018-06-13 22:00:00	15.51		2018-06-13 22:00:00	74.5096		2018-06-13 22:00:00	-9.15527e-05
2018-06-13 22:15:00	15.51		2018-06-13 22:15:00	74.9018		2018-06-13 22:15:00	-9.15527e-05
2018-06-13 22:30:00	15.51		2018-06-13 22:30:00	75.6861		2018-06-13 22:30:00	-9.15527e-05
2018-06-13 22:45:00	15.51		2018-06-13 22:45:00	76.0783		2018-06-13 22:45:00	-9.15527e-05
2018-06-13 23:00:00	14.8		2018-06-13 23:00:00	76.0783		2018-06-13 23:00:00	-9.15527e-05
2018-06-13 23:15:00	14.45		2018-06-13 23:15:00	74.9018		2018-06-13 23:15:00	-9.15527e-05
2018-06-13 23:30:00	14.1		2018-06-13 23:30:00	74.5096		2018-06-13 23:30:00	-9.15527e-05
2018-06-13 23:45:00	14.1		2018-06-13 23:45:00	73.7253		2018-06-13 23:45:00	-9.15527e-05
2018-06-14	13.38		2018-06-14	73.3332		2018-06-14	-9.15527e-05
2018-06-14 00:15:00	13.38		2018-06-14 00:15:00	72.941		2018-06-14 00:15:00	-9.15527e-05
2018-06-14 00:30:00	13.38		2018-06-14 00:30:00	72.1567		2018-06-14 00:30:00	-9.15527e-05
2018-06-14 00:45:00	13.38		2018-06-14 00:45:00	72.5489		2018-06-14 00:45:00	-9.15527e-05
2018-06-14 01:00:00	13.74		2018-06-14 01:00:00	73.3332		2018-06-14 01:00:00	-9.15527e-05
2018-06-14 01:15:00	14.1		2018-06-14 01:15:00	74.5096		2018-06-14 01:15:00	-9.15527e-05
2018-06-14 01:30:00	14.1		2018-06-14 01:30:00	74.5096		2018-06-14 01:30:00	-9.15527e-05
2018-06-14 01:45:00	14.1		2018-06-14 01:45:00	76.0783		2018-06-14 01:45:00	-9.15527e-05
2018-06-14 02:00:00	14.1		2018-06-14 02:00:00	76.4704		2018-06-14 02:00:00	-9.15527e-05
2018-06-14 02:15:00	13.38		2018-06-14 02:15:00	76.4704		2018-06-14 02:15:00	-9.15527e-05
2018-06-14 02:30:00	13.74		2018-06-14 02:30:00	76.4704		2018-06-14 02:30:00	-9.15527e-05
2018-06-14 02:45:00	13.74		2018-06-14 02:45:00	76.4704		2018-06-14 02:45:00	-9.15527e-05
2018-06-14 03:00:00	13.38		2018-06-14 03:00:00	76.4704		2018-06-14 03:00:00	-9.15527e-05
2018-06-14 03:15:00	13.38		2018-06-14 03:15:00	76.4704		2018-06-14 03:15:00	-9.15527e-05
2018-06-14 03:30:00	13.03		2018-06-14 03:30:00	76.4704		2018-06-14 03:30:00	-9.15527e-05
2018-06-14 03:45:00	12.67		2018-06-14 03:45:00	76.4704		2018-06-14 03:45:00	-9.15527e-05
2018-06-14 04:00:00	12.67		2018-06-14 04:00:00	75.6861		2018-06-14 04:00:00	-9.15527e-05
2018-06-14 04:15:00	12.31		2018-06-14 04:15:00	74.9018		2018-06-14 04:15:00	-9.15527e-05
2018-06-14 04:30:00	11.95		2018-06-14 04:30:00	74.5096		2018-06-14 04:30:00	-9.15527e-05
2018-06-14 04:45:00	11.95		2018-06-14 04:45:00	73.7253		2018-06-14 04:45:00	-9.15527e-05
2018-06-14 05:00:00	11.59		2018-06-14 05:00:00	73.3332		2018-06-14 05:00:00	-9.15527e-05
2018-06-14 05:15:00	11.59		2018-06-14 05:15:00	72.5489		2018-06-14 05:15:00	-9.15527e-05
2018-06-14 05:30:00	11.59		2018-06-14 05:30:00	72.5489		2018-06-14 05:30:00	-9.15527e-05
2018-06-14 05:45:00	11.23		2018-06-14 05:45:00	71.7645		2018-06-14 05:45:00	-9.15527e-05
2018-06-14 06:00:00	11.23		2018-06-14 06:00:00	71.3724		2018-06-14 06:00:00	-9.15527e-05
2018-06-14 06:15:00	11.23		2018-06-14 06:15:00	71.3724		2018-06-14 06:15:00	-9.15527e-05
2018-06-14 06:30:00	10.87		2018-06-14 06:30:00	71.3724		2018-06-14 06:30:00	-9.15527e-05
2018-06-14 06:45:00	10.87		2018-06-14 06:45:00	70.9802		2018-06-14 06:45:00	-9.15527e-05
2018-06-14 07:00:00	10.87		2018-06-14 07:00:00	71.3724		2018-06-14 07:00:00	-9.15527e-05
2018-06-14 07:15:00	10.87		2018-06-14 07:15:00	71.7645		2018-06-14 07:15:00	9.8038
2018-06-14 07:30:00	10.87		2018-06-14 07:30:00	70.9802		2018-06-14 07:30:00	19.6077
2018-06-14 07:45:00	10.87		2018-06-14 07:45:00	70.9802		2018-06-14 07:45:00	39.2156
2018-06-14 08:00:00	11.23		2018-06-14 08:00:00	70.9802		2018-06-14 08:00:00	98.0391
2018-06-14 08:15:00	11.59		2018-06-14 08:15:00	71.3724		2018-06-14 08:15:00	156.863
2018-06-14 08:30:00	11.95		2018-06-14 08:30:00	71.3724		2018-06-14 08:30:00	215.686
2018-06-14 08:45:00	12.67		2018-06-14 08:45:00	72.5489		2018-06-14 08:45:00	274.51
2018-06-14 09:00:00	13.38		2018-06-14 09:00:00	72.5489		2018-06-14 09:00:00	333.333
2018-06-14 09:15:00	14.45		2018-06-14 09:15:00	71.7645		2018-06-14 09:15:00	392.157
2018-06-14 09:30:00	15.51		2018-06-14 09:30:00	70.5881		2018-06-14 09:30:00	450.98
2018-06-14 09:45:00	16.91		2018-06-14 09:45:00	68.2351		2018-06-14 09:45:00	519.608
2018-06-14 10:00:00	18.67		2018-06-14 10:00:00	66.6665		2018-06-14 10:00:00	578.431
2018-06-14 10:15:00	20.42		2018-06-14 10:15:00	65.0979		2018-06-14 10:15:00	637.255
2018-06-14 10:30:00	22.17		2018-06-14 10:30:00	61.9606		2018-06-14 10:30:00	637.255
2018-06-14 10:45:00	22.87		2018-06-14 10:45:00	57.2548		2018-06-14 10:45:00	676.47
2018-06-14 11:00:00	23.93		2018-06-14 11:00:00	52.9411		2018-06-14 11:00:00	705.882
2018-06-14 11:15:00	22.87		2018-06-14 11:15:00	50.5881		2018-06-14 11:15:00	745.098
2018-06-14 11:30:00	22.17		2018-06-14 11:30:00	50.196		2018-06-14 11:30:00	764.706
2018-06-14 11:45:00	22.17		2018-06-14 11:45:00	49.4117		2018-06-14 11:45:00	784.313
2018-06-14 12:00:00	22.17		2018-06-14 12:00:00	47.843		2018-06-14 12:00:00	803.921
2018-06-14 12:15:00	22.87		2018-06-14 12:15:00	47.0587		2018-06-14 12:15:00	803.921
2018-06-14 12:30:00	21.82		2018-06-14 12:30:00	47.0587		2018-06-14 12:30:00	803.921
2018-06-14 12:45:00	22.17		2018-06-14 12:45:00	45.8823		2018-06-14 12:45:00	803.921
2018-06-14 13:00:00	21.12		2018-06-14 13:00:00	49.4117		2018-06-14 13:00:00	784.313
2018-06-14 13:15:00	20.77		2018-06-14 13:15:00	51.3724		2018-06-14 13:15:00	764.706
2018-06-14 13:30:00	23.58		2018-06-14 13:30:00	47.4509		2018-06-14 13:30:00	735.294
2018-06-14 13:45:00	22.17		2018-06-14 13:45:00	49.0195		2018-06-14 13:45:00	715.686
2018-06-14 14:00:00	22.17		2018-06-14 14:00:00	49.4117		2018-06-14 14:00:00	686.274
2018-06-14 14:15:00	23.93		2018-06-14 14:15:00	47.4509		2018-06-14 14:15:00	637.255
2018-06-14 14:30:00	22.87		2018-06-14 14:30:00	48.2352		2018-06-14 14:30:00	607.843
2018-06-14 14:45:00	23.23		2018-06-14 14:45:00	48.2352		2018-06-14 14:45:00	558.823
2018-06-14 15:00:00	22.87		2018-06-14 15:00:00	48.2352		2018-06-14 15:00:00	480.392
2018-06-14 15:15:00	22.17		2018-06-14 15:15:00	50.5881		2018-06-14 15:15:00	401.961
2018-06-14 15:30:00	21.47		2018-06-14 15:30:00	50.9803		2018-06-14 15:30:00	98.0391
2018-06-14 15:45:00	21.47		2018-06-14 15:45:00	52.5489		2018-06-14 15:45:00	117.647
2018-06-14 16:00:00	21.12		2018-06-14 16:00:00	54.1175		2018-06-14 16:00:00	68.6273
2018-06-14 16:15:00	20.07		2018-06-14 16:15:00	56.8626		2018-06-14 16:15:00	68.6273
2018-06-14 16:30:00	19.72		2018-06-14 16:30:00	58.8234		2018-06-14 16:30:00	58.8234
2018-06-14 16:45:00	19.37		2018-06-14 16:45:00	61.9606		2018-06-14 16:45:00	39.2156
2018-06-14 17:00:00	19.02		2018-06-14 17:00:00	63.5293		2018-06-14 17:00:00	29.4116
2018-06-14 17:15:00	18.32		2018-06-14 17:15:00	65.0979		2018-06-14 17:15:00	9.8038
2018-06-14 17:30:00	17.62		2018-06-14 17:30:00	65.4901		2018-06-14 17:30:00	9.8038
2018-06-14 17:45:00	17.62		2018-06-14 17:45:00	66.2744		2018-06-14 17:45:00	-9.15527e-05
2018-06-14 18:00:00	17.27		2018-06-14 18:00:00	66.2744		2018-06-14 18:00:00	-9.15527e-05
2018-06-14 18:15:00	16.91		2018-06-14 18:15:00	66.2744		2018-06-14 18:15:00	-9.15527e-05
2018-06-14 18:30:00	16.56		2018-06-14 18:30:00	66.6665		2018-06-14 18:30:00	-9.15527e-05
2018-06-14 18:45:00	16.21		2018-06-14 18:45:00	67.0587		2018-06-14 18:45:00	-9.15527e-05
2018-06-14 19:00:00	15.86		2018-06-14 19:00:00	67.4508		2018-06-14 19:00:00	-9.15527e-05
2018-06-14 19:15:00	15.51		2018-06-14 19:15:00	68.2351		2018-06-14 19:15:00	-9.15527e-05
2018-06-14 19:30:00	15.51		2018-06-14 19:30:00	68.2351		2018-06-14 19:30:00	-9.15527e-05
2018-06-14 19:45:00	14.8		2018-06-14 19:45:00	68.2351		2018-06-14 19:45:00	-9.15527e-05
2018-06-14 20:00:00	14.8		2018-06-14 20:00:00	68.6273		2018-06-14 20:00:00	-9.15527e-05
2018-06-14 20:15:00	14.8		2018-06-14 20:15:00	68.6273		2018-06-14 20:15:00	-9.15527e-05
2018-06-14 20:30:00	14.45		2018-06-14 20:30:00	68.6273		2018-06-14 20:30:00	-9.15527e-05
2018-06-14 20:45:00	14.1		2018-06-14 20:45:00	68.6273		2018-06-14 20:45:00	-9.15527e-05
2018-06-14 21:00:00	14.1		2018-06-14 21:00:00	69.4116		2018-06-14 21:00:00	-9.15527e-05
2018-06-14 21:15:00	14.1		2018-06-14 21:15:00	69.4116		2018-06-14 21:15:00	-9.15527e-05
2018-06-14 21:30:00	13.74		2018-06-14 21:30:00	69.4116		2018-06-14 21:30:00	-9.15527e-05
2018-06-14 21:45:00	13.38		2018-06-14 21:45:00	69.4116		2018-06-14 21:45:00	-9.15527e-05
2018-06-14 22:00:00	13.38		2018-06-14 22:00:00	69.4116		2018-06-14 22:00:00	-9.15527e-05
2018-06-14 22:15:00	13.38		2018-06-14 22:15:00	69.4116		2018-06-14 22:15:00	-9.15527e-05
2018-06-14 22:30:00	13.38		2018-06-14 22:30:00	69.8038		2018-06-14 22:30:00	-9.15527e-05
2018-06-14 22:45:00	13.03		2018-06-14 22:45:00	69.4116		2018-06-14 22:45:00	-9.15527e-05
2018-06-14 23:00:00	13.03		2018-06-14 23:00:00	69.4116		2018-06-14 23:00:00	-9.15527e-05
2018-06-14 23:15:00	13.03		2018-06-14 23:15:00	69.4116		2018-06-14 23:15:00	-9.15527e-05
2018-06-14 23:30:00	12.67		2018-06-14 23:30:00	69.4116		2018-06-14 23:30:00	-9.15527e-05
2018-06-14 23:45:00	12.67		2018-06-14 23:45:00	69.4116		2018-06-14 23:45:00	-9.15527e-05
2018-06-15	12.67		2018-06-15	69.8038		2018-06-15	-9.15527e-05
2018-06-15 00:15:00	12.31		2018-06-15 00:15:00	69.8038		2018-06-15 00:15:00	-9.15527e-05
2018-06-15 00:30:00	12.31		2018-06-15 00:30:00	69.8038		2018-06-15 00:30:00	-9.15527e-05
2018-06-15 00:45:00	11.95		2018-06-15 00:45:00	69.8038		2018-06-15 00:45:00	-9.15527e-05
2018-06-15 01:00:00	11.95		2018-06-15 01:00:00	69.8038		2018-06-15 01:00:00	-9.15527e-05
2018-06-15 01:15:00	11.95		2018-06-15 01:15:00	69.8038		2018-06-15 01:15:00	-9.15527e-05
2018-06-15 01:30:00	11.59		2018-06-15 01:30:00	70.1959		2018-06-15 01:30:00	-9.15527e-05
2018-06-15 01:45:00	11.59		2018-06-15 01:45:00	69.4116		2018-06-15 01:45:00	-9.15527e-05
2018-06-15 02:00:00	11.59		2018-06-15 02:00:00	69.4116		2018-06-15 02:00:00	-9.15527e-05
2018-06-15 02:15:00	11.59		2018-06-15 02:15:00	70.1959		2018-06-15 02:15:00	-9.15527e-05
2018-06-15 02:30:00	11.59		2018-06-15 02:30:00	70.1959		2018-06-15 02:30:00	-9.15527e-05
2018-06-15 02:45:00	11.23		2018-06-15 02:45:00	70.1959		2018-06-15 02:45:00	-9.15527e-05
2018-06-15 03:00:00	11.23		2018-06-15 03:00:00	70.1959		2018-06-15 03:00:00	-9.15527e-05
2018-06-15 03:15:00	11.23		2018-06-15 03:15:00	70.1959		2018-06-15 03:15:00	-9.15527e-05
2018-06-15 03:30:00	11.23		2018-06-15 03:30:00	70.1959		2018-06-15 03:30:00	-9.15527e-05
2018-06-15 03:45:00	10.87		2018-06-15 03:45:00	70.5881		2018-06-15 03:45:00	-9.15527e-05
2018-06-15 04:00:00	10.87		2018-06-15 04:00:00	70.1959		2018-06-15 04:00:00	-9.15527e-05
2018-06-15 04:15:00	10.87		2018-06-15 04:15:00	70.1959		2018-06-15 04:15:00	-9.15527e-05
2018-06-15 04:30:00	10.51		2018-06-15 04:30:00	70.1959		2018-06-15 04:30:00	-9.15527e-05
2018-06-15 04:45:00	10.51		2018-06-15 04:45:00	70.1959		2018-06-15 04:45:00	-9.15527e-05
2018-06-15 05:00:00	10.51		2018-06-15 05:00:00	69.8038		2018-06-15 05:00:00	-9.15527e-05
2018-06-15 05:15:00	10.51		2018-06-15 05:15:00	69.8038		2018-06-15 05:15:00	-9.15527e-05
2018-06-15 05:30:00	10.51		2018-06-15 05:30:00	70.1959		2018-06-15 05:30:00	-9.15527e-05
2018-06-15 05:45:00	10.51		2018-06-15 05:45:00	69.8038		2018-06-15 05:45:00	-9.15527e-05
2018-06-15 06:00:00	10.14		2018-06-15 06:00:00	70.1959		2018-06-15 06:00:00	-9.15527e-05
2018-06-15 06:15:00	10.14		2018-06-15 06:15:00	70.1959		2018-06-15 06:15:00	-9.15527e-05
2018-06-15 06:30:00	10.14		2018-06-15 06:30:00	70.1959		2018-06-15 06:30:00	-9.15527e-05
2018-06-15 06:45:00	9.77999		2018-06-15 06:45:00	69.8038		2018-06-15 06:45:00	-9.15527e-05
2018-06-15 07:00:00	9.77999		2018-06-15 07:00:00	70.5881		2018-06-15 07:00:00	-9.15527e-05
2018-06-15 07:15:00	9.77999		2018-06-15 07:15:00	70.5881		2018-06-15 07:15:00	9.8038
2018-06-15 07:30:00	10.14		2018-06-15 07:30:00	70.1959		2018-06-15 07:30:00	19.6077
2018-06-15 07:45:00	10.14		2018-06-15 07:45:00	70.1959		2018-06-15 07:45:00	29.4116
2018-06-15 08:00:00	10.51		2018-06-15 08:00:00	70.1959		2018-06-15 08:00:00	117.647
2018-06-15 08:15:00	10.87		2018-06-15 08:15:00	70.1959		2018-06-15 08:15:00	186.274
2018-06-15 08:30:00	11.59		2018-06-15 08:30:00	70.5881		2018-06-15 08:30:00	245.098
2018-06-15 08:45:00	11.95		2018-06-15 08:45:00	71.7645		2018-06-15 08:45:00	294.117
2018-06-15 09:00:00	13.03		2018-06-15 09:00:00	71.3724		2018-06-15 09:00:00	352.941
2018-06-15 09:15:00	14.1		2018-06-15 09:15:00	70.9802		2018-06-15 09:15:00	401.961
2018-06-15 09:30:00	15.51		2018-06-15 09:30:00	70.1959		2018-06-15 09:30:00	450.98
2018-06-15 09:45:00	16.56		2018-06-15 09:45:00	69.0195		2018-06-15 09:45:00	509.804
2018-06-15 10:00:00	18.32		2018-06-15 10:00:00	68.6273		2018-06-15 10:00:00	558.823
2018-06-15 10:15:00	20.07		2018-06-15 10:15:00	68.2351		2018-06-15 10:15:00	627.451
2018-06-15 10:30:00	21.82		2018-06-15 10:30:00	65.8822		2018-06-15 10:30:00	666.666
2018-06-15 10:45:00	22.87		2018-06-15 10:45:00	59.9999		2018-06-15 10:45:00	745.098
2018-06-15 11:00:00	23.93		2018-06-15 11:00:00	54.1175		2018-06-15 11:00:00	715.686
2018-06-15 11:15:00	23.23		2018-06-15 11:15:00	52.5489		2018-06-15 11:15:00	735.294
2018-06-15 11:30:00	23.23		2018-06-15 11:30:00	52.5489		2018-06-15 11:30:00	745.098
2018-06-15 11:45:00	23.23		2018-06-15 11:45:00	50.9803		2018-06-15 11:45:00	764.706
2018-06-15 12:00:00	23.93		2018-06-15 12:00:00	48.6273		2018-06-15 12:00:00	774.51
2018-06-15 12:15:00	23.23		2018-06-15 12:15:00	49.0195		2018-06-15 12:15:00	794.117
2018-06-15 12:30:00	23.93		2018-06-15 12:30:00	45.0979		2018-06-15 12:30:00	784.313
2018-06-15 12:45:00	23.93		2018-06-15 12:45:00	43.5293		2018-06-15 12:45:00	784.313
2018-06-15 13:00:00	23.93		2018-06-15 13:00:00	44.7058		2018-06-15 13:00:00	764.706
2018-06-15 13:15:00	23.23		2018-06-15 13:15:00	45.8823		2018-06-15 13:15:00	764.706
2018-06-15 13:30:00	23.23		2018-06-15 13:30:00	45.0979		2018-06-15 13:30:00	745.098
2018-06-15 13:45:00	23.23		2018-06-15 13:45:00	45.8823		2018-06-15 13:45:00	715.686
2018-06-15 14:00:00	22.87		2018-06-15 14:00:00	47.0587		2018-06-15 14:00:00	686.274
2018-06-15 14:15:00	22.52		2018-06-15 14:15:00	47.4509		2018-06-15 14:15:00	647.059
2018-06-15 14:30:00	22.52		2018-06-15 14:30:00	47.0587		2018-06-15 14:30:00	392.157
2018-06-15 14:45:00	22.17		2018-06-15 14:45:00	50.196		2018-06-15 14:45:00	558.823
2018-06-15 15:00:00	23.23		2018-06-15 15:00:00	45.8823		2018-06-15 15:00:00	529.411
2018-06-15 15:15:00	22.52		2018-06-15 15:15:00	47.4509		2018-06-15 15:15:00	107.843
2018-06-15 15:30:00	22.17		2018-06-15 15:30:00	48.2352		2018-06-15 15:30:00	117.647
2018-06-15 15:45:00	22.17		2018-06-15 15:45:00	47.4509		2018-06-15 15:45:00	137.255
2018-06-15 16:00:00	21.12		2018-06-15 16:00:00	48.6273		2018-06-15 16:00:00	68.6273
2018-06-15 16:15:00	20.77		2018-06-15 16:15:00	51.7646		2018-06-15 16:15:00	68.6273
2018-06-15 16:30:00	20.07		2018-06-15 16:30:00	55.6861		2018-06-15 16:30:00	49.0195
2018-06-15 16:45:00	19.37		2018-06-15 16:45:00	59.6077		2018-06-15 16:45:00	39.2156
2018-06-15 17:00:00	18.67		2018-06-15 17:00:00	63.1371		2018-06-15 17:00:00	29.4116
2018-06-15 17:15:00	17.97		2018-06-15 17:15:00	65.4901		2018-06-15 17:15:00	9.8038
2018-06-15 17:30:00	17.62		2018-06-15 17:30:00	66.6665		2018-06-15 17:30:00	9.8038
2018-06-15 17:45:00	17.62		2018-06-15 17:45:00	66.2744		2018-06-15 17:45:00	9.8038
2018-06-15 18:00:00	17.27		2018-06-15 18:00:00	67.0587		2018-06-15 18:00:00	9.8038
2018-06-15 18:15:00	17.27		2018-06-15 18:15:00	67.0587		2018-06-15 18:15:00	9.8038
2018-06-15 18:30:00	17.27		2018-06-15 18:30:00	67.843		2018-06-15 18:30:00	9.8038
2018-06-15 18:45:00	17.27		2018-06-15 18:45:00	68.6273		2018-06-15 18:45:00	9.8038
2018-06-15 19:00:00	17.27		2018-06-15 19:00:00	70.1959		2018-06-15 19:00:00	9.8038
2018-06-15 19:15:00	17.27		2018-06-15 19:15:00	71.3724		2018-06-15 19:15:00	9.8038
2018-06-15 19:30:00	17.27		2018-06-15 19:30:00	71.7645		2018-06-15 19:30:00	9.8038
2018-06-15 19:45:00	16.91		2018-06-15 19:45:00	72.5489		2018-06-15 19:45:00	9.8038
2018-06-15 20:00:00	16.56		2018-06-15 20:00:00	72.5489		2018-06-15 20:00:00	9.8038
2018-06-15 20:15:00	16.56		2018-06-15 20:15:00	72.5489		2018-06-15 20:15:00	9.8038
2018-06-15 20:30:00	16.56		2018-06-15 20:30:00	72.941		2018-06-15 20:30:00	9.8038
2018-06-15 20:45:00	16.56		2018-06-15 20:45:00	73.7253		2018-06-15 20:45:00	9.8038
2018-06-15 21:00:00	16.56		2018-06-15 21:00:00	74.1175		2018-06-15 21:00:00	9.8038
2018-06-15 21:15:00	16.56		2018-06-15 21:15:00	74.5096		2018-06-15 21:15:00	9.8038
2018-06-15 21:30:00	16.21		2018-06-15 21:30:00	75.294		2018-06-15 21:30:00	9.8038
2018-06-15 21:45:00	15.51		2018-06-15 21:45:00	74.9018		2018-06-15 21:45:00	9.8038
2018-06-15 22:00:00	15.51		2018-06-15 22:00:00	74.9018		2018-06-15 22:00:00	9.8038
2018-06-15 22:15:00	14.8		2018-06-15 22:15:00	74.5096		2018-06-15 22:15:00	-9.15527e-05
2018-06-15 22:30:00	14.45		2018-06-15 22:30:00	74.1175		2018-06-15 22:30:00	-9.15527e-05
2018-06-15 22:45:00	14.1		2018-06-15 22:45:00	72.941		2018-06-15 22:45:00	-9.15527e-05
2018-06-15 23:00:00	14.1		2018-06-15 23:00:00	72.5489		2018-06-15 23:00:00	-9.15527e-05
2018-06-15 23:15:00	13.74		2018-06-15 23:15:00	72.5489		2018-06-15 23:15:00	-9.15527e-05
2018-06-15 23:30:00	13.38		2018-06-15 23:30:00	72.5489		2018-06-15 23:30:00	-9.15527e-05
2018-06-15 23:45:00	13.38		2018-06-15 23:45:00	72.1567		2018-06-15 23:45:00	-9.15527e-05
2018-06-16	13.03		2018-06-16	72.1567		2018-06-16	-9.15527e-05
2018-06-16 00:15:00	13.03		2018-06-16 00:15:00	71.7645		2018-06-16 00:15:00	-9.15527e-05
2018-06-16 00:30:00	13.03		2018-06-16 00:30:00	71.7645		2018-06-16 00:30:00	-9.15527e-05
2018-06-16 00:45:00	12.67		2018-06-16 00:45:00	71.3724		2018-06-16 00:45:00	-9.15527e-05
2018-06-16 01:00:00	12.67		2018-06-16 01:00:00	71.3724		2018-06-16 01:00:00	-9.15527e-05
2018-06-16 01:15:00	12.31		2018-06-16 01:15:00	70.9802		2018-06-16 01:15:00	-9.15527e-05
2018-06-16 01:30:00	12.31		2018-06-16 01:30:00	70.5881		2018-06-16 01:30:00	-9.15527e-05
2018-06-16 01:45:00	11.95		2018-06-16 01:45:00	70.9802		2018-06-16 01:45:00	-9.15527e-05
2018-06-16 02:00:00	11.95		2018-06-16 02:00:00	70.5881		2018-06-16 02:00:00	-9.15527e-05
2018-06-16 02:15:00	11.95		2018-06-16 02:15:00	70.5881		2018-06-16 02:15:00	-9.15527e-05
2018-06-16 02:30:00	11.59		2018-06-16 02:30:00	70.9802		2018-06-16 02:30:00	-9.15527e-05
2018-06-16 02:45:00	11.59		2018-06-16 02:45:00	70.5881		2018-06-16 02:45:00	-9.15527e-05
2018-06-16 03:00:00	11.59		2018-06-16 03:00:00	70.5881		2018-06-16 03:00:00	-9.15527e-05
2018-06-16 03:15:00	11.59		2018-06-16 03:15:00	70.5881		2018-06-16 03:15:00	-9.15527e-05
2018-06-16 03:30:00	11.23		2018-06-16 03:30:00	70.5881		2018-06-16 03:30:00	-9.15527e-05
2018-06-16 03:45:00	11.23		2018-06-16 03:45:00	70.5881		2018-06-16 03:45:00	-9.15527e-05
2018-06-16 04:00:00	11.23		2018-06-16 04:00:00	70.5881		2018-06-16 04:00:00	-9.15527e-05
2018-06-16 04:15:00	10.87		2018-06-16 04:15:00	70.5881		2018-06-16 04:15:00	-9.15527e-05
2018-06-16 04:30:00	10.87		2018-06-16 04:30:00	70.1959		2018-06-16 04:30:00	-9.15527e-05
2018-06-16 04:45:00	10.87		2018-06-16 04:45:00	70.5881		2018-06-16 04:45:00	-9.15527e-05
2018-06-16 05:00:00	10.51		2018-06-16 05:00:00	70.5881		2018-06-16 05:00:00	-9.15527e-05
2018-06-16 05:15:00	10.87		2018-06-16 05:15:00	70.9802		2018-06-16 05:15:00	-9.15527e-05
2018-06-16 05:30:00	10.87		2018-06-16 05:30:00	70.5881		2018-06-16 05:30:00	-9.15527e-05
2018-06-16 05:45:00	10.87		2018-06-16 05:45:00	70.9802		2018-06-16 05:45:00	-9.15527e-05
2018-06-16 06:00:00	10.87		2018-06-16 06:00:00	71.3724		2018-06-16 06:00:00	-9.15527e-05
2018-06-16 06:15:00	10.87		2018-06-16 06:15:00	72.5489		2018-06-16 06:15:00	-9.15527e-05
2018-06-16 06:30:00	10.87		2018-06-16 06:30:00	72.5489		2018-06-16 06:30:00	-9.15527e-05
2018-06-16 06:45:00	10.87		2018-06-16 06:45:00	72.941		2018-06-16 06:45:00	-9.15527e-05
2018-06-16 07:00:00	10.87		2018-06-16 07:00:00	73.3332		2018-06-16 07:00:00	9.8038
2018-06-16 07:15:00	10.87		2018-06-16 07:15:00	73.7253		2018-06-16 07:15:00	9.8038
2018-06-16 07:30:00	10.87		2018-06-16 07:30:00	73.7253		2018-06-16 07:30:00	19.6077
2018-06-16 07:45:00	10.87		2018-06-16 07:45:00	73.3332		2018-06-16 07:45:00	29.4116
2018-06-16 08:00:00	11.23		2018-06-16 08:00:00	73.3332		2018-06-16 08:00:00	98.0391
2018-06-16 08:15:00	11.59		2018-06-16 08:15:00	73.3332		2018-06-16 08:15:00	156.863
2018-06-16 08:30:00	12.31		2018-06-16 08:30:00	73.7253		2018-06-16 08:30:00	225.49
2018-06-16 08:45:00	12.67		2018-06-16 08:45:00	74.9018		2018-06-16 08:45:00	284.314
2018-06-16 09:00:00	13.38		2018-06-16 09:00:00	73.7253		2018-06-16 09:00:00	343.137
2018-06-16 09:15:00	14.45		2018-06-16 09:15:00	72.1567		2018-06-16 09:15:00	401.961
2018-06-16 09:30:00	15.51		2018-06-16 09:30:00	70.5881		2018-06-16 09:30:00	460.784
2018-06-16 09:45:00	16.91		2018-06-16 09:45:00	68.2351		2018-06-16 09:45:00	539.215
2018-06-16 10:00:00	18.67		2018-06-16 10:00:00	66.2744		2018-06-16 10:00:00	549.019
2018-06-16 10:15:00	20.42		2018-06-16 10:15:00	67.843		2018-06-16 10:15:00	588.235
2018-06-16 10:30:00	22.17		2018-06-16 10:30:00	61.9606		2018-06-16 10:30:00	637.255
2018-06-16 10:45:00	22.87		2018-06-16 10:45:00	50.5881		2018-06-16 10:45:00	666.666
2018-06-16 11:00:00	22.87		2018-06-16 11:00:00	46.2744		2018-06-16 11:00:00	705.882
2018-06-16 11:15:00	23.58		2018-06-16 11:15:00	45.0979		2018-06-16 11:15:00	735.294
2018-06-16 11:30:00	23.58		2018-06-16 11:30:00	43.9215		2018-06-16 11:30:00	754.902
2018-06-16 11:45:00	23.23		2018-06-16 11:45:00	42.745		2018-06-16 11:45:00	774.51
2018-06-16 12:00:00	23.23		2018-06-16 12:00:00	41.5685		2018-06-16 12:00:00	794.117
2018-06-16 12:15:00	22.87		2018-06-16 12:15:00	41.5685		2018-06-16 12:15:00	794.117
2018-06-16 12:30:00	23.58		2018-06-16 12:30:00	37.647		2018-06-16 12:30:00	794.117
2018-06-16 12:45:00	23.93		2018-06-16 12:45:00	35.6862		2018-06-16 12:45:00	784.313
2018-06-16 13:00:00	23.93		2018-06-16 13:00:00	38.4313		2018-06-16 13:00:00	774.51
2018-06-16 13:15:00	23.93		2018-06-16 13:15:00	39.2156		2018-06-16 13:15:00	754.902
2018-06-16 13:30:00	23.58		2018-06-16 13:30:00	39.6078		2018-06-16 13:30:00	745.098
2018-06-16 13:45:00	23.23		2018-06-16 13:45:00	39.9999		2018-06-16 13:45:00	705.882
2018-06-16 14:00:00	22.87		2018-06-16 14:00:00	40.3921		2018-06-16 14:00:00	676.47
2018-06-16 14:15:00	22.87		2018-06-16 14:15:00	39.6078		2018-06-16 14:15:00	647.059
2018-06-16 14:30:00	23.23		2018-06-16 14:30:00	39.2156		2018-06-16 14:30:00	607.843
2018-06-16 14:45:00	23.23		2018-06-16 14:45:00	41.1764		2018-06-16 14:45:00	558.823
2018-06-16 15:00:00	23.23		2018-06-16 15:00:00	42.3528		2018-06-16 15:00:00	500
2018-06-16 15:15:00	23.23		2018-06-16 15:15:00	38.4313		2018-06-16 15:15:00	392.157
2018-06-16 15:30:00	22.52		2018-06-16 15:30:00	38.4313		2018-06-16 15:30:00	78.4312
2018-06-16 15:45:00	21.82		2018-06-16 15:45:00	38.4313		2018-06-16 15:45:00	78.4312
2018-06-16 16:00:00	21.12		2018-06-16 16:00:00	41.1764		2018-06-16 16:00:00	78.4312
2018-06-16 16:15:00	20.77		2018-06-16 16:15:00	45.8823		2018-06-16 16:15:00	68.6273
2018-06-16 16:30:00	20.07		2018-06-16 16:30:00	49.4117		2018-06-16 16:30:00	68.6273
2018-06-16 16:45:00	19.37		2018-06-16 16:45:00	53.3332		2018-06-16 16:45:00	39.2156
2018-06-16 17:00:00	19.02		2018-06-16 17:00:00	56.8626		2018-06-16 17:00:00	29.4116
2018-06-16 17:15:00	18.67		2018-06-16 17:15:00	58.8234		2018-06-16 17:15:00	9.8038
2018-06-16 17:30:00	17.62		2018-06-16 17:30:00	61.1763		2018-06-16 17:30:00	9.8038
2018-06-16 17:45:00	17.62		2018-06-16 17:45:00	62.745		2018-06-16 17:45:00	9.8038
2018-06-16 18:00:00	17.27		2018-06-16 18:00:00	63.5293		2018-06-16 18:00:00	9.8038
2018-06-16 18:15:00	16.91		2018-06-16 18:15:00	64.3136		2018-06-16 18:15:00	9.8038
2018-06-16 18:30:00	16.56		2018-06-16 18:30:00	65.0979		2018-06-16 18:30:00	9.8038
2018-06-16 18:45:00	16.21		2018-06-16 18:45:00	65.4901		2018-06-16 18:45:00	9.8038
2018-06-16 19:00:00	15.86		2018-06-16 19:00:00	65.4901		2018-06-16 19:00:00	-9.15527e-05
2018-06-16 19:15:00	15.51		2018-06-16 19:15:00	65.8822		2018-06-16 19:15:00	-9.15527e-05
2018-06-16 19:30:00	15.51		2018-06-16 19:30:00	65.8822		2018-06-16 19:30:00	-9.15527e-05
2018-06-16 19:45:00	14.8		2018-06-16 19:45:00	66.2744		2018-06-16 19:45:00	-9.15527e-05
2018-06-16 20:00:00	14.8		2018-06-16 20:00:00	66.2744		2018-06-16 20:00:00	-9.15527e-05
2018-06-16 20:15:00	14.45		2018-06-16 20:15:00	66.2744		2018-06-16 20:15:00	-9.15527e-05
2018-06-16 20:30:00	14.1		2018-06-16 20:30:00	66.2744		2018-06-16 20:30:00	-9.15527e-05
2018-06-16 20:45:00	14.1		2018-06-16 20:45:00	66.2744		2018-06-16 20:45:00	-9.15527e-05
2018-06-16 21:00:00	14.1		2018-06-16 21:00:00	66.6665		2018-06-16 21:00:00	-9.15527e-05
2018-06-16 21:15:00	13.38		2018-06-16 21:15:00	66.6665		2018-06-16 21:15:00	-9.15527e-05
2018-06-16 21:30:00	13.38		2018-06-16 21:30:00	66.6665		2018-06-16 21:30:00	-9.15527e-05
2018-06-16 21:45:00	13.38		2018-06-16 21:45:00	67.0587		2018-06-16 21:45:00	-9.15527e-05
2018-06-16 22:00:00	13.38		2018-06-16 22:00:00	67.0587		2018-06-16 22:00:00	-9.15527e-05
2018-06-16 22:15:00	13.03		2018-06-16 22:15:00	67.0587		2018-06-16 22:15:00	-9.15527e-05
2018-06-16 22:30:00	13.03		2018-06-16 22:30:00	67.0587		2018-06-16 22:30:00	-9.15527e-05
2018-06-16 22:45:00	13.03		2018-06-16 22:45:00	67.0587		2018-06-16 22:45:00	-9.15527e-05
2018-06-16 23:00:00	13.03		2018-06-16 23:00:00	67.0587		2018-06-16 23:00:00	-9.15527e-05
2018-06-16 23:15:00	13.03		2018-06-16 23:15:00	67.0587		2018-06-16 23:15:00	-9.15527e-05
2018-06-16 23:30:00	13.03		2018-06-16 23:30:00	67.4508		2018-06-16 23:30:00	-9.15527e-05
2018-06-16 23:45:00	12.67		2018-06-16 23:45:00	68.2351		2018-06-16 23:45:00	-9.15527e-05
2018-06-17	12.67		2018-06-17	68.2351		2018-06-17	-9.15527e-05
2018-06-17 00:15:00	12.67		2018-06-17 00:15:00	68.2351		2018-06-17 00:15:00	-9.15527e-05
2018-06-17 00:30:00	11.95		2018-06-17 00:30:00	68.6273		2018-06-17 00:30:00	-9.15527e-05
2018-06-17 00:45:00	11.95		2018-06-17 00:45:00	68.6273		2018-06-17 00:45:00	-9.15527e-05
2018-06-17 01:00:00	11.95		2018-06-17 01:00:00	69.4116		2018-06-17 01:00:00	-9.15527e-05
2018-06-17 01:15:00	11.59		2018-06-17 01:15:00	69.4116		2018-06-17 01:15:00	-9.15527e-05
2018-06-17 01:30:00	11.59		2018-06-17 01:30:00	69.4116		2018-06-17 01:30:00	-9.15527e-05
2018-06-17 01:45:00	11.59		2018-06-17 01:45:00	69.8038		2018-06-17 01:45:00	-9.15527e-05
2018-06-17 02:00:00	11.23		2018-06-17 02:00:00	69.8038		2018-06-17 02:00:00	-9.15527e-05
2018-06-17 02:15:00	11.23		2018-06-17 02:15:00	69.8038		2018-06-17 02:15:00	-9.15527e-05
2018-06-17 02:30:00	10.87		2018-06-17 02:30:00	69.4116		2018-06-17 02:30:00	-9.15527e-05
2018-06-17 02:45:00	11.23		2018-06-17 02:45:00	69.4116		2018-06-17 02:45:00	-9.15527e-05
2018-06-17 03:00:00	11.23		2018-06-17 03:00:00	69.4116		2018-06-17 03:00:00	-9.15527e-05
2018-06-17 03:15:00	11.59		2018-06-17 03:15:00	69.4116		2018-06-17 03:15:00	-9.15527e-05
2018-06-17 03:30:00	11.59		2018-06-17 03:30:00	69.8038		2018-06-17 03:30:00	-9.15527e-05
2018-06-17 03:45:00	11.59		2018-06-17 03:45:00	70.1959		2018-06-17 03:45:00	-9.15527e-05
2018-06-17 04:00:00	11.59		2018-06-17 04:00:00	70.5881		2018-06-17 04:00:00	-9.15527e-05
2018-06-17 04:15:00	11.59		2018-06-17 04:15:00	70.5881		2018-06-17 04:15:00	-9.15527e-05
2018-06-17 04:30:00	11.95		2018-06-17 04:30:00	70.9802		2018-06-17 04:30:00	-9.15527e-05
2018-06-17 04:45:00	11.95		2018-06-17 04:45:00	70.9802		2018-06-17 04:45:00	-9.15527e-05
2018-06-17 05:00:00	11.95		2018-06-17 05:00:00	71.3724		2018-06-17 05:00:00	-9.15527e-05
2018-06-17 05:15:00	11.95		2018-06-17 05:15:00	71.3724		2018-06-17 05:15:00	-9.15527e-05
2018-06-17 05:30:00	11.95		2018-06-17 05:30:00	71.7645		2018-06-17 05:30:00	-9.15527e-05
2018-06-17 05:45:00	11.95		2018-06-17 05:45:00	71.3724		2018-06-17 05:45:00	9.8038
2018-06-17 06:00:00	11.95		2018-06-17 06:00:00	71.3724		2018-06-17 06:00:00	-9.15527e-05
2018-06-17 06:15:00	11.95		2018-06-17 06:15:00	71.3724		2018-06-17 06:15:00	-9.15527e-05
2018-06-17 06:30:00	11.95		2018-06-17 06:30:00	71.3724		2018-06-17 06:30:00	-9.15527e-05
2018-06-17 06:45:00	11.95		2018-06-17 06:45:00	71.3724		2018-06-17 06:45:00	-9.15527e-05
2018-06-17 07:00:00	11.95		2018-06-17 07:00:00	71.3724		2018-06-17 07:00:00	9.8038
2018-06-17 07:15:00	11.59		2018-06-17 07:15:00	71.3724		2018-06-17 07:15:00	9.8038
2018-06-17 07:30:00	11.59		2018-06-17 07:30:00	70.9802		2018-06-17 07:30:00	19.6077
2018-06-17 07:45:00	11.95		2018-06-17 07:45:00	70.5881		2018-06-17 07:45:00	29.4116
2018-06-17 08:00:00	11.95		2018-06-17 08:00:00	69.8038		2018-06-17 08:00:00	98.0391
2018-06-17 08:15:00	12.67		2018-06-17 08:15:00	69.0195		2018-06-17 08:15:00	156.863
2018-06-17 08:30:00	13.03		2018-06-17 08:30:00	68.6273		2018-06-17 08:30:00	215.686
2018-06-17 08:45:00	13.74		2018-06-17 08:45:00	67.0587		2018-06-17 08:45:00	274.51
2018-06-17 09:00:00	14.45		2018-06-17 09:00:00	63.1371		2018-06-17 09:00:00	333.333
2018-06-17 09:15:00	15.51		2018-06-17 09:15:00	60.392		2018-06-17 09:15:00	392.157
2018-06-17 09:30:00	16.56		2018-06-17 09:30:00	59.6077		2018-06-17 09:30:00	450.98
2018-06-17 09:45:00	17.62		2018-06-17 09:45:00	57.6469		2018-06-17 09:45:00	500
2018-06-17 10:00:00	19.37		2018-06-17 10:00:00	54.9018		2018-06-17 10:00:00	549.019
2018-06-17 10:15:00	21.12		2018-06-17 10:15:00	54.5097		2018-06-17 10:15:00	588.235
2018-06-17 10:30:00	22.87		2018-06-17 10:30:00	49.8038		2018-06-17 10:30:00	637.255
2018-06-17 10:45:00	22.52		2018-06-17 10:45:00	43.1372		2018-06-17 10:45:00	676.47
2018-06-17 11:00:00	23.58		2018-06-17 11:00:00	40.3921		2018-06-17 11:00:00	705.882
2018-06-17 11:15:00	23.58		2018-06-17 11:15:00	39.6078		2018-06-17 11:15:00	735.294
2018-06-17 11:30:00	23.58		2018-06-17 11:30:00	39.2156		2018-06-17 11:30:00	754.902
2018-06-17 11:45:00	23.23		2018-06-17 11:45:00	38.8234		2018-06-17 11:45:00	774.51
2018-06-17 12:00:00	23.23		2018-06-17 12:00:00	39.2156		2018-06-17 12:00:00	784.313
2018-06-17 12:15:00	22.87		2018-06-17 12:15:00	40.3921		2018-06-17 12:15:00	794.117
2018-06-17 12:30:00	22.52		2018-06-17 12:30:00	39.2156		2018-06-17 12:30:00	794.117
2018-06-17 12:45:00	23.23		2018-06-17 12:45:00	38.4313		2018-06-17 12:45:00	784.313
2018-06-17 13:00:00	23.23		2018-06-17 13:00:00	41.1764		2018-06-17 13:00:00	774.51
2018-06-17 13:15:00	22.87		2018-06-17 13:15:00	41.9607		2018-06-17 13:15:00	754.902
2018-06-17 13:30:00	22.87		2018-06-17 13:30:00	42.3528		2018-06-17 13:30:00	735.294
2018-06-17 13:45:00	22.87		2018-06-17 13:45:00	42.745		2018-06-17 13:45:00	705.882
2018-06-17 14:00:00	22.87		2018-06-17 14:00:00	41.9607		2018-06-17 14:00:00	676.47
2018-06-17 14:15:00	22.87		2018-06-17 14:15:00	41.9607		2018-06-17 14:15:00	637.255
2018-06-17 14:30:00	23.58		2018-06-17 14:30:00	39.2156		2018-06-17 14:30:00	598.039
2018-06-17 14:45:00	23.58		2018-06-17 14:45:00	39.2156		2018-06-17 14:45:00	549.019
2018-06-17 15:00:00	23.23		2018-06-17 15:00:00	38.8234		2018-06-17 15:00:00	500
2018-06-17 15:15:00	21.82		2018-06-17 15:15:00	42.745		2018-06-17 15:15:00	431.372
2018-06-17 15:30:00	22.87		2018-06-17 15:30:00	38.4313		2018-06-17 15:30:00	78.4312
2018-06-17 15:45:00	22.52		2018-06-17 15:45:00	38.0391		2018-06-17 15:45:00	68.6273
2018-06-17 16:00:00	21.82		2018-06-17 16:00:00	39.6078		2018-06-17 16:00:00	68.6273
2018-06-17 16:15:00	21.12		2018-06-17 16:15:00	41.1764		2018-06-17 16:15:00	68.6273
2018-06-17 16:30:00	21.12		2018-06-17 16:30:00	44.7058		2018-06-17 16:30:00	68.6273
2018-06-17 16:45:00	20.42		2018-06-17 16:45:00	47.4509		2018-06-17 16:45:00	39.2156
2018-06-17 17:00:00	20.07		2018-06-17 17:00:00	49.8038		2018-06-17 17:00:00	29.4116
2018-06-17 17:15:00	19.72		2018-06-17 17:15:00	52.1567		2018-06-17 17:15:00	9.8038
2018-06-17 17:30:00	19.37		2018-06-17 17:30:00	54.1175		2018-06-17 17:30:00	9.8038
2018-06-17 17:45:00	19.02		2018-06-17 17:45:00	55.6861		2018-06-17 17:45:00	9.8038
2018-06-17 18:00:00	18.67		2018-06-17 18:00:00	58.0391		2018-06-17 18:00:00	9.8038
2018-06-17 18:15:00	18.32		2018-06-17 18:15:00	59.9999		2018-06-17 18:15:00	9.8038
2018-06-17 18:30:00	17.97		2018-06-17 18:30:00	61.9606		2018-06-17 18:30:00	9.8038
2018-06-17 18:45:00	17.62		2018-06-17 18:45:00	63.5293		2018-06-17 18:45:00	9.8038
2018-06-17 19:00:00	17.62		2018-06-17 19:00:00	64.3136		2018-06-17 19:00:00	9.8038
2018-06-17 19:15:00	17.27		2018-06-17 19:15:00	65.8822		2018-06-17 19:15:00	-9.15527e-05
2018-06-17 19:30:00	17.27		2018-06-17 19:30:00	66.6665		2018-06-17 19:30:00	9.8038
2018-06-17 19:45:00	17.27		2018-06-17 19:45:00	68.2351		2018-06-17 19:45:00	-9.15527e-05
2018-06-17 20:00:00	16.91		2018-06-17 20:00:00	69.0195		2018-06-17 20:00:00	-9.15527e-05
2018-06-17 20:15:00	16.56		2018-06-17 20:15:00	69.8038		2018-06-17 20:15:00	-9.15527e-05
2018-06-17 20:30:00	16.21		2018-06-17 20:30:00	70.5881		2018-06-17 20:30:00	-9.15527e-05
2018-06-17 20:45:00	16.56		2018-06-17 20:45:00	69.8038		2018-06-17 20:45:00	9.8038
2018-06-17 21:00:00	16.91		2018-06-17 21:00:00	69.8038		2018-06-17 21:00:00	-9.15527e-05
2018-06-17 21:15:00	16.56		2018-06-17 21:15:00	70.5881		2018-06-17 21:15:00	9.8038
2018-06-17 21:30:00	16.91		2018-06-17 21:30:00	70.1959		2018-06-17 21:30:00	9.8038
2018-06-17 21:45:00	16.91		2018-06-17 21:45:00	68.6273		2018-06-17 21:45:00	-9.15527e-05
2018-06-17 22:00:00	17.27		2018-06-17 22:00:00	67.843		2018-06-17 22:00:00	9.8038
2018-06-17 22:15:00	17.27		2018-06-17 22:15:00	66.2744		2018-06-17 22:15:00	9.8038
2018-06-17 22:30:00	17.27		2018-06-17 22:30:00	65.4901		2018-06-17 22:30:00	9.8038
2018-06-17 22:45:00	17.27		2018-06-17 22:45:00	64.3136		2018-06-17 22:45:00	9.8038
2018-06-17 23:00:00	17.27		2018-06-17 23:00:00	63.1371		2018-06-17 23:00:00	9.8038
2018-06-17 23:15:00	17.27		2018-06-17 23:15:00	63.5293		2018-06-17 23:15:00	9.8038
2018-06-17 23:30:00	17.27		2018-06-17 23:30:00	63.1371		2018-06-17 23:30:00	9.8038
2018-06-17 23:45:00	17.27		2018-06-17 23:45:00	63.1371		2018-06-17 23:45:00	9.8038
2018-06-18	17.27		2018-06-18	63.5293		2018-06-18	-9.15527e-05
2018-06-18 00:15:00	17.27		2018-06-18 00:15:00	65.0979		2018-06-18 00:15:00	9.8038
2018-06-18 00:30:00	17.27		2018-06-18 00:30:00	66.6665		2018-06-18 00:30:00	9.8038
2018-06-18 00:45:00	17.27		2018-06-18 00:45:00	70.1959		2018-06-18 00:45:00	-9.15527e-05
2018-06-18 01:00:00	17.27		2018-06-18 01:00:00	72.941		2018-06-18 01:00:00	9.8038
2018-06-18 01:15:00	17.27		2018-06-18 01:15:00	75.6861		2018-06-18 01:15:00	9.8038
2018-06-18 01:30:00	17.27		2018-06-18 01:30:00	76.4704		2018-06-18 01:30:00	9.8038
2018-06-18 01:45:00	17.27		2018-06-18 01:45:00	76.4704		2018-06-18 01:45:00	9.8038
2018-06-18 02:00:00	17.27		2018-06-18 02:00:00	76.4704		2018-06-18 02:00:00	9.8038
2018-06-18 02:15:00	17.27		2018-06-18 02:15:00	76.4704		2018-06-18 02:15:00	-9.15527e-05
2018-06-18 02:30:00	16.91		2018-06-18 02:30:00	76.4704		2018-06-18 02:30:00	-9.15527e-05
2018-06-18 02:45:00	16.91		2018-06-18 02:45:00	76.4704		2018-06-18 02:45:00	-9.15527e-05
2018-06-18 03:00:00	16.56		2018-06-18 03:00:00	76.4704		2018-06-18 03:00:00	-9.15527e-05
2018-06-18 03:15:00	16.56		2018-06-18 03:15:00	76.4704		2018-06-18 03:15:00	-9.15527e-05
2018-06-18 03:30:00	16.21		2018-06-18 03:30:00	76.4704		2018-06-18 03:30:00	-9.15527e-05
2018-06-18 03:45:00	16.21		2018-06-18 03:45:00	76.4704		2018-06-18 03:45:00	-9.15527e-05
2018-06-18 04:00:00	16.21		2018-06-18 04:00:00	76.4704		2018-06-18 04:00:00	-9.15527e-05
2018-06-18 04:15:00	16.21		2018-06-18 04:15:00	76.4704		2018-06-18 04:15:00	-9.15527e-05
2018-06-18 04:30:00	15.86		2018-06-18 04:30:00	76.4704		2018-06-18 04:30:00	-9.15527e-05
2018-06-18 04:45:00	15.51		2018-06-18 04:45:00	76.4704		2018-06-18 04:45:00	-9.15527e-05
2018-06-18 05:00:00	15.51		2018-06-18 05:00:00	76.4704		2018-06-18 05:00:00	-9.15527e-05
2018-06-18 05:15:00	15.51		2018-06-18 05:15:00	76.4704		2018-06-18 05:15:00	-9.15527e-05
2018-06-18 05:30:00	15.51		2018-06-18 05:30:00	76.4704		2018-06-18 05:30:00	-9.15527e-05
2018-06-18 05:45:00	15.51		2018-06-18 05:45:00	76.4704		2018-06-18 05:45:00	-9.15527e-05
2018-06-18 06:00:00	15.51		2018-06-18 06:00:00	76.4704		2018-06-18 06:00:00	-9.15527e-05
2018-06-18 06:15:00	15.51		2018-06-18 06:15:00	76.4704		2018-06-18 06:15:00	-9.15527e-05
2018-06-18 06:30:00	14.8		2018-06-18 06:30:00	76.4704		2018-06-18 06:30:00	-9.15527e-05
2018-06-18 06:45:00	14.8		2018-06-18 06:45:00	76.4704		2018-06-18 06:45:00	-9.15527e-05
2018-06-18 07:00:00	14.8		2018-06-18 07:00:00	76.4704		2018-06-18 07:00:00	-9.15527e-05
2018-06-18 07:15:00	14.8		2018-06-18 07:15:00	76.4704		2018-06-18 07:15:00	9.8038
2018-06-18 07:30:00	15.51		2018-06-18 07:30:00	76.4704		2018-06-18 07:30:00	9.8038
2018-06-18 07:45:00	15.51		2018-06-18 07:45:00	76.4704		2018-06-18 07:45:00	29.4116
2018-06-18 08:00:00	15.51		2018-06-18 08:00:00	76.4704		2018-06-18 08:00:00	39.2156
2018-06-18 08:15:00	15.86		2018-06-18 08:15:00	76.4704		2018-06-18 08:15:00	49.0195
2018-06-18 08:30:00	15.86		2018-06-18 08:30:00	76.4704		2018-06-18 08:30:00	98.0391
2018-06-18 08:45:00	16.56		2018-06-18 08:45:00	76.4704		2018-06-18 08:45:00	343.137
2018-06-18 09:00:00	17.62		2018-06-18 09:00:00	76.0783		2018-06-18 09:00:00	205.882
2018-06-18 09:15:00	17.62		2018-06-18 09:15:00	74.1175		2018-06-18 09:15:00	362.745
2018-06-18 09:30:00	19.37		2018-06-18 09:30:00	65.4901		2018-06-18 09:30:00	156.863
2018-06-18 09:45:00	20.42		2018-06-18 09:45:00	59.6077		2018-06-18 09:45:00	539.215
2018-06-18 10:00:00	22.17		2018-06-18 10:00:00	55.6861		2018-06-18 10:00:00	500
2018-06-18 10:15:00	22.87		2018-06-18 10:15:00	54.5097		2018-06-18 10:15:00	568.627
2018-06-18 10:30:00	23.23		2018-06-18 10:30:00	49.4117		2018-06-18 10:30:00	372.549
2018-06-18 10:45:00	21.82		2018-06-18 10:45:00	49.8038		2018-06-18 10:45:00	862.745
2018-06-18 11:00:00	21.12		2018-06-18 11:00:00	53.7254		2018-06-18 11:00:00	362.745
2018-06-18 11:15:00	19.72		2018-06-18 11:15:00	58.8234		2018-06-18 11:15:00	362.745
2018-06-18 11:30:00	21.12		2018-06-18 11:30:00	58.0391		2018-06-18 11:30:00	803.921
2018-06-18 11:45:00	23.23		2018-06-18 11:45:00	53.3332		2018-06-18 11:45:00	303.921
2018-06-18 12:00:00	21.82		2018-06-18 12:00:00	52.5489		2018-06-18 12:00:00	264.706
2018-06-18 12:15:00	23.23		2018-06-18 12:15:00	48.2352		2018-06-18 12:15:00	352.941
2018-06-18 12:30:00	22.52		2018-06-18 12:30:00	43.5293		2018-06-18 12:30:00	754.902
2018-06-18 12:45:00	23.93		2018-06-18 12:45:00	39.6078		2018-06-18 12:45:00	598.039
2018-06-18 13:00:00	22.87		2018-06-18 13:00:00	44.7058		2018-06-18 13:00:00	509.804
2018-06-18 13:15:00	22.52		2018-06-18 13:15:00	45.0979		2018-06-18 13:15:00	156.863
2018-06-18 13:30:00	21.47		2018-06-18 13:30:00	41.9607		2018-06-18 13:30:00	205.882
2018-06-18 13:45:00	23.23		2018-06-18 13:45:00	39.6078		2018-06-18 13:45:00	264.706
2018-06-18 14:00:00	22.52		2018-06-18 14:00:00	40.3921		2018-06-18 14:00:00	705.882
2018-06-18 14:15:00	22.87		2018-06-18 14:15:00	39.6078		2018-06-18 14:15:00	607.843
2018-06-18 14:30:00	22.87		2018-06-18 14:30:00	39.6078		2018-06-18 14:30:00	578.431
2018-06-18 14:45:00	22.52		2018-06-18 14:45:00	39.6078		2018-06-18 14:45:00	529.411
2018-06-18 15:00:00	22.17		2018-06-18 15:00:00	39.6078		2018-06-18 15:00:00	529.411
2018-06-18 15:15:00	21.47		2018-06-18 15:15:00	38.4313		2018-06-18 15:15:00	362.745
2018-06-18 15:30:00	21.82		2018-06-18 15:30:00	39.6078		2018-06-18 15:30:00	88.2352
2018-06-18 15:45:00	21.12		2018-06-18 15:45:00	43.1372		2018-06-18 15:45:00	78.4312
2018-06-18 16:00:00	20.07		2018-06-18 16:00:00	45.8823		2018-06-18 16:00:00	98.0391
2018-06-18 16:15:00	19.37		2018-06-18 16:15:00	48.2352		2018-06-18 16:15:00	58.8234
2018-06-18 16:30:00	19.02		2018-06-18 16:30:00	50.196		2018-06-18 16:30:00	88.2352
2018-06-18 16:45:00	19.02		2018-06-18 16:45:00	52.1567		2018-06-18 16:45:00	49.0195
2018-06-18 17:00:00	18.67		2018-06-18 17:00:00	54.1175		2018-06-18 17:00:00	29.4116
2018-06-18 17:15:00	17.62		2018-06-18 17:15:00	54.9018		2018-06-18 17:15:00	9.8038
2018-06-18 17:30:00	17.62		2018-06-18 17:30:00	55.6861		2018-06-18 17:30:00	9.8038
2018-06-18 17:45:00	17.62		2018-06-18 17:45:00	56.8626		2018-06-18 17:45:00	-9.15527e-05
2018-06-18 18:00:00	17.27		2018-06-18 18:00:00	58.8234		2018-06-18 18:00:00	-9.15527e-05
2018-06-18 18:15:00	16.91		2018-06-18 18:15:00	60.392		2018-06-18 18:15:00	-9.15527e-05
2018-06-18 18:30:00	16.56		2018-06-18 18:30:00	61.1763		2018-06-18 18:30:00	-9.15527e-05
2018-06-18 18:45:00	16.21		2018-06-18 18:45:00	61.9606		2018-06-18 18:45:00	-9.15527e-05
2018-06-18 19:00:00	16.21		2018-06-18 19:00:00	63.1371		2018-06-18 19:00:00	-9.15527e-05
2018-06-18 19:15:00	15.51		2018-06-18 19:15:00	63.9214		2018-06-18 19:15:00	-9.15527e-05
2018-06-18 19:30:00	15.51		2018-06-18 19:30:00	64.3136		2018-06-18 19:30:00	-9.15527e-05
2018-06-18 19:45:00	15.51		2018-06-18 19:45:00	63.9214		2018-06-18 19:45:00	-9.15527e-05
2018-06-18 20:00:00	15.51		2018-06-18 20:00:00	64.7057		2018-06-18 20:00:00	-9.15527e-05
2018-06-18 20:15:00	15.51		2018-06-18 20:15:00	65.0979		2018-06-18 20:15:00	-9.15527e-05
2018-06-18 20:30:00	14.8		2018-06-18 20:30:00	65.4901		2018-06-18 20:30:00	-9.15527e-05
2018-06-18 20:45:00	14.8		2018-06-18 20:45:00	65.8822		2018-06-18 20:45:00	-9.15527e-05
2018-06-18 21:00:00	14.45		2018-06-18 21:00:00	65.4901		2018-06-18 21:00:00	-9.15527e-05
2018-06-18 21:15:00	14.45		2018-06-18 21:15:00	65.4901		2018-06-18 21:15:00	-9.15527e-05
2018-06-18 21:30:00	14.45		2018-06-18 21:30:00	65.4901		2018-06-18 21:30:00	-9.15527e-05
2018-06-18 21:45:00	14.45		2018-06-18 21:45:00	66.2744		2018-06-18 21:45:00	-9.15527e-05
2018-06-18 22:00:00	14.1		2018-06-18 22:00:00	65.8822		2018-06-18 22:00:00	-9.15527e-05
2018-06-18 22:15:00	14.1		2018-06-18 22:15:00	66.2744		2018-06-18 22:15:00	-9.15527e-05
2018-06-18 22:30:00	14.1		2018-06-18 22:30:00	65.8822		2018-06-18 22:30:00	-9.15527e-05
2018-06-18 22:45:00	14.1		2018-06-18 22:45:00	66.2744		2018-06-18 22:45:00	-9.15527e-05
2018-06-18 23:00:00	14.1		2018-06-18 23:00:00	67.0587		2018-06-18 23:00:00	-9.15527e-05
2018-06-18 23:15:00	14.1		2018-06-18 23:15:00	67.4508		2018-06-18 23:15:00	-9.15527e-05
2018-06-18 23:30:00	14.1		2018-06-18 23:30:00	68.2351		2018-06-18 23:30:00	-9.15527e-05
2018-06-18 23:45:00	13.38		2018-06-18 23:45:00	69.4116		2018-06-18 23:45:00	-9.15527e-05
2018-06-19	13.38		2018-06-19	68.6273		2018-06-19	-9.15527e-05
2018-06-19 00:15:00	13.38		2018-06-19 00:15:00	68.6273		2018-06-19 00:15:00	-9.15527e-05
2018-06-19 00:30:00	13.03		2018-06-19 00:30:00	69.0195		2018-06-19 00:30:00	-9.15527e-05
2018-06-19 00:45:00	13.03		2018-06-19 00:45:00	68.6273		2018-06-19 00:45:00	-9.15527e-05
2018-06-19 01:00:00	12.67		2018-06-19 01:00:00	68.2351		2018-06-19 01:00:00	-9.15527e-05
2018-06-19 01:15:00	12.67		2018-06-19 01:15:00	68.2351		2018-06-19 01:15:00	-9.15527e-05
2018-06-19 01:30:00	13.03		2018-06-19 01:30:00	68.2351		2018-06-19 01:30:00	-9.15527e-05
2018-06-19 01:45:00	13.03		2018-06-19 01:45:00	69.8038		2018-06-19 01:45:00	-9.15527e-05
2018-06-19 02:00:00	13.38		2018-06-19 02:00:00	70.5881		2018-06-19 02:00:00	-9.15527e-05
2018-06-19 02:15:00	13.03		2018-06-19 02:15:00	71.3724		2018-06-19 02:15:00	-9.15527e-05
2018-06-19 02:30:00	13.03		2018-06-19 02:30:00	71.7645		2018-06-19 02:30:00	-9.15527e-05
2018-06-19 02:45:00	12.67		2018-06-19 02:45:00	72.5489		2018-06-19 02:45:00	-9.15527e-05
2018-06-19 03:00:00	13.03		2018-06-19 03:00:00	72.1567		2018-06-19 03:00:00	-9.15527e-05
2018-06-19 03:15:00	13.03		2018-06-19 03:15:00	72.5489		2018-06-19 03:15:00	-9.15527e-05
2018-06-19 03:30:00	13.03		2018-06-19 03:30:00	73.3332		2018-06-19 03:30:00	-9.15527e-05
2018-06-19 03:45:00	13.03		2018-06-19 03:45:00	73.7253		2018-06-19 03:45:00	-9.15527e-05
2018-06-19 04:00:00	13.03		2018-06-19 04:00:00	74.5096		2018-06-19 04:00:00	-9.15527e-05
2018-06-19 04:15:00	12.67		2018-06-19 04:15:00	74.9018		2018-06-19 04:15:00	-9.15527e-05
2018-06-19 04:30:00	12.67		2018-06-19 04:30:00	74.5096		2018-06-19 04:30:00	-9.15527e-05
2018-06-19 04:45:00	12.67		2018-06-19 04:45:00	74.1175		2018-06-19 04:45:00	-9.15527e-05
2018-06-19 05:00:00	12.67		2018-06-19 05:00:00	74.5096		2018-06-19 05:00:00	-9.15527e-05
2018-06-19 05:15:00	12.31		2018-06-19 05:15:00	74.9018		2018-06-19 05:15:00	-9.15527e-05
2018-06-19 05:30:00	11.95		2018-06-19 05:30:00	73.7253		2018-06-19 05:30:00	-9.15527e-05
2018-06-19 05:45:00	11.95		2018-06-19 05:45:00	72.941		2018-06-19 05:45:00	-9.15527e-05
2018-06-19 06:00:00	11.95		2018-06-19 06:00:00	72.941		2018-06-19 06:00:00	-9.15527e-05
2018-06-19 06:15:00	11.59		2018-06-19 06:15:00	72.941		2018-06-19 06:15:00	-9.15527e-05
2018-06-19 06:30:00	11.59		2018-06-19 06:30:00	72.5489		2018-06-19 06:30:00	-9.15527e-05
2018-06-19 06:45:00	11.95		2018-06-19 06:45:00	72.5489		2018-06-19 06:45:00	-9.15527e-05
2018-06-19 07:00:00	11.95		2018-06-19 07:00:00	73.3332		2018-06-19 07:00:00	-9.15527e-05
2018-06-19 07:15:00	11.95		2018-06-19 07:15:00	74.1175		2018-06-19 07:15:00	9.8038
2018-06-19 07:30:00	11.95		2018-06-19 07:30:00	74.5096		2018-06-19 07:30:00	19.6077
2018-06-19 07:45:00	12.67		2018-06-19 07:45:00	74.5096		2018-06-19 07:45:00	29.4116
2018-06-19 08:00:00	12.67		2018-06-19 08:00:00	75.294		2018-06-19 08:00:00	39.2156
2018-06-19 08:15:00	12.67		2018-06-19 08:15:00	75.6861		2018-06-19 08:15:00	196.078
2018-06-19 08:30:00	14.1		2018-06-19 08:30:00	74.5096		2018-06-19 08:30:00	215.686
2018-06-19 08:45:00	14.45		2018-06-19 08:45:00	74.5096		2018-06-19 08:45:00	68.6273
2018-06-19 09:00:00	14.1		2018-06-19 09:00:00	76.0783		2018-06-19 09:00:00	78.4312
2018-06-19 09:15:00	14.45		2018-06-19 09:15:00	76.4704		2018-06-19 09:15:00	284.314
2018-06-19 09:30:00	16.21		2018-06-19 09:30:00	76.0783		2018-06-19 09:30:00	264.706
2018-06-19 09:45:00	17.27		2018-06-19 09:45:00	73.3332		2018-06-19 09:45:00	343.137
2018-06-19 10:00:00	19.02		2018-06-19 10:00:00	70.5881		2018-06-19 10:00:00	558.823
2018-06-19 10:15:00	20.42		2018-06-19 10:15:00	67.4508		2018-06-19 10:15:00	598.039
2018-06-19 10:30:00	20.77		2018-06-19 10:30:00	64.3136		2018-06-19 10:30:00	156.863
2018-06-19 10:45:00	21.12		2018-06-19 10:45:00	62.745		2018-06-19 10:45:00	235.294
2018-06-19 11:00:00	21.82		2018-06-19 11:00:00	62.745		2018-06-19 11:00:00	696.078
2018-06-19 11:15:00	22.52		2018-06-19 11:15:00	60.392		2018-06-19 11:15:00	264.706
2018-06-19 11:30:00	23.93		2018-06-19 11:30:00	55.6861		2018-06-19 11:30:00	764.706
2018-06-19 11:45:00	22.87		2018-06-19 11:45:00	56.8626		2018-06-19 11:45:00	294.117
2018-06-19 12:00:00	21.47		2018-06-19 12:00:00	59.6077		2018-06-19 12:00:00	176.47
2018-06-19 12:15:00	21.47		2018-06-19 12:15:00	57.2548		2018-06-19 12:15:00	166.667
2018-06-19 12:30:00	22.52		2018-06-19 12:30:00	56.4705		2018-06-19 12:30:00	352.941
2018-06-19 12:45:00	23.93		2018-06-19 12:45:00	53.3332		2018-06-19 12:45:00	1205.88
2018-06-19 13:00:00	21.12		2018-06-19 13:00:00	58.8234		2018-06-19 13:00:00	147.059
2018-06-19 13:15:00	22.87		2018-06-19 13:15:00	57.2548		2018-06-19 13:15:00	490.196
2018-06-19 13:30:00	23.23		2018-06-19 13:30:00	56.4705		2018-06-19 13:30:00	264.706
2018-06-19 13:45:00	23.58		2018-06-19 13:45:00	54.9018		2018-06-19 13:45:00	274.51
2018-06-19 14:00:00	21.82		2018-06-19 14:00:00	58.4312		2018-06-19 14:00:00	215.686
2018-06-19 14:15:00	22.87		2018-06-19 14:15:00	55.6861		2018-06-19 14:15:00	303.921
2018-06-19 14:30:00	22.87		2018-06-19 14:30:00	55.6861		2018-06-19 14:30:00	176.47
2018-06-19 14:45:00	23.23		2018-06-19 14:45:00	54.5097		2018-06-19 14:45:00	196.078
2018-06-19 15:00:00	22.87		2018-06-19 15:00:00	54.5097		2018-06-19 15:00:00	68.6273
2018-06-19 15:15:00	21.82		2018-06-19 15:15:00	54.9018		2018-06-19 15:15:00	88.2352
2018-06-19 15:30:00	21.82		2018-06-19 15:30:00	55.6861		2018-06-19 15:30:00	88.2352
2018-06-19 15:45:00	21.12		2018-06-19 15:45:00	58.0391		2018-06-19 15:45:00	137.255
2018-06-19 16:00:00	21.12		2018-06-19 16:00:00	59.9999		2018-06-19 16:00:00	49.0195
2018-06-19 16:15:00	20.42		2018-06-19 16:15:00	61.9606		2018-06-19 16:15:00	58.8234
2018-06-19 16:30:00	20.07		2018-06-19 16:30:00	63.5293		2018-06-19 16:30:00	88.2352
2018-06-19 16:45:00	20.07		2018-06-19 16:45:00	63.5293		2018-06-19 16:45:00	58.8234
2018-06-19 17:00:00	19.72		2018-06-19 17:00:00	65.0979		2018-06-19 17:00:00	19.6077
2018-06-19 17:15:00	18.67		2018-06-19 17:15:00	67.0587		2018-06-19 17:15:00	9.8038
2018-06-19 17:30:00	18.32		2018-06-19 17:30:00	68.2351		2018-06-19 17:30:00	9.8038
2018-06-19 17:45:00	17.97		2018-06-19 17:45:00	68.2351		2018-06-19 17:45:00	-9.15527e-05
2018-06-19 18:00:00	17.62		2018-06-19 18:00:00	69.4116		2018-06-19 18:00:00	-9.15527e-05
2018-06-19 18:15:00	17.62		2018-06-19 18:15:00	71.3724		2018-06-19 18:15:00	-9.15527e-05
2018-06-19 18:30:00	17.27		2018-06-19 18:30:00	71.7645		2018-06-19 18:30:00	-9.15527e-05
2018-06-19 18:45:00	17.27		2018-06-19 18:45:00	72.5489		2018-06-19 18:45:00	-9.15527e-05
2018-06-19 19:00:00	17.27		2018-06-19 19:00:00	73.3332		2018-06-19 19:00:00	-9.15527e-05
2018-06-19 19:15:00	17.27		2018-06-19 19:15:00	74.5096		2018-06-19 19:15:00	-9.15527e-05
2018-06-19 19:30:00	17.27		2018-06-19 19:30:00	74.9018		2018-06-19 19:30:00	-9.15527e-05
2018-06-19 19:45:00	17.27		2018-06-19 19:45:00	75.294		2018-06-19 19:45:00	-9.15527e-05
2018-06-19 20:00:00	17.27		2018-06-19 20:00:00	76.4704		2018-06-19 20:00:00	-9.15527e-05
2018-06-19 20:15:00	17.27		2018-06-19 20:15:00	76.4704		2018-06-19 20:15:00	-9.15527e-05
2018-06-19 20:30:00	17.27		2018-06-19 20:30:00	76.4704		2018-06-19 20:30:00	-9.15527e-05
2018-06-19 20:45:00	16.91		2018-06-19 20:45:00	76.4704		2018-06-19 20:45:00	-9.15527e-05
2018-06-19 21:00:00	16.91		2018-06-19 21:00:00	76.4704		2018-06-19 21:00:00	-9.15527e-05
2018-06-19 21:15:00	16.91		2018-06-19 21:15:00	76.4704		2018-06-19 21:15:00	-9.15527e-05
2018-06-19 21:30:00	16.91		2018-06-19 21:30:00	76.4704		2018-06-19 21:30:00	-9.15527e-05
2018-06-19 21:45:00	16.91		2018-06-19 21:45:00	76.4704		2018-06-19 21:45:00	-9.15527e-05
2018-06-19 22:00:00	16.91		2018-06-19 22:00:00	76.4704		2018-06-19 22:00:00	-9.15527e-05
2018-06-19 22:15:00	16.91		2018-06-19 22:15:00	76.4704		2018-06-19 22:15:00	-9.15527e-05
2018-06-19 22:30:00	16.91		2018-06-19 22:30:00	76.4704		2018-06-19 22:30:00	-9.15527e-05
2018-06-19 22:45:00	16.91		2018-06-19 22:45:00	76.4704		2018-06-19 22:45:00	-9.15527e-05
2018-06-19 23:00:00	16.56		2018-06-19 23:00:00	76.4704		2018-06-19 23:00:00	-9.15527e-05
2018-06-19 23:15:00	16.56		2018-06-19 23:15:00	76.4704		2018-06-19 23:15:00	-9.15527e-05
2018-06-19 23:30:00	16.56		2018-06-19 23:30:00	76.4704		2018-06-19 23:30:00	-9.15527e-05
2018-06-19 23:45:00	16.56		2018-06-19 23:45:00	76.4704		2018-06-19 23:45:00	-9.15527e-05
2018-06-20	16.56		2018-06-20	76.4704		2018-06-20	-9.15527e-05
2018-06-20 00:15:00	16.56		2018-06-20 00:15:00	76.4704		2018-06-20 00:15:00	-9.15527e-05
2018-06-20 00:30:00	16.56		2018-06-20 00:30:00	76.4704		2018-06-20 00:30:00	-9.15527e-05
2018-06-20 00:45:00	16.56		2018-06-20 00:45:00	76.4704		2018-06-20 00:45:00	-9.15527e-05
2018-06-20 01:00:00	16.21		2018-06-20 01:00:00	76.4704		2018-06-20 01:00:00	-9.15527e-05
2018-06-20 01:15:00	16.21		2018-06-20 01:15:00	76.4704		2018-06-20 01:15:00	-9.15527e-05
2018-06-20 01:30:00	16.21		2018-06-20 01:30:00	76.4704		2018-06-20 01:30:00	-9.15527e-05
2018-06-20 01:45:00	15.86		2018-06-20 01:45:00	76.4704		2018-06-20 01:45:00	-9.15527e-05
2018-06-20 02:00:00	15.51		2018-06-20 02:00:00	76.4704		2018-06-20 02:00:00	-9.15527e-05
2018-06-20 02:15:00	15.51		2018-06-20 02:15:00	76.4704		2018-06-20 02:15:00	-9.15527e-05
2018-06-20 02:30:00	15.51		2018-06-20 02:30:00	76.4704		2018-06-20 02:30:00	-9.15527e-05
2018-06-20 02:45:00	15.51		2018-06-20 02:45:00	76.4704		2018-06-20 02:45:00	-9.15527e-05
2018-06-20 03:00:00	15.51		2018-06-20 03:00:00	76.4704		2018-06-20 03:00:00	-9.15527e-05
2018-06-20 03:15:00	15.51		2018-06-20 03:15:00	76.4704		2018-06-20 03:15:00	-9.15527e-05
2018-06-20 03:30:00	15.51		2018-06-20 03:30:00	76.4704		2018-06-20 03:30:00	-9.15527e-05
2018-06-20 03:45:00	15.51		2018-06-20 03:45:00	76.4704		2018-06-20 03:45:00	-9.15527e-05
2018-06-20 04:00:00	15.51		2018-06-20 04:00:00	76.4704		2018-06-20 04:00:00	-9.15527e-05
2018-06-20 04:15:00	15.51		2018-06-20 04:15:00	76.4704		2018-06-20 04:15:00	-9.15527e-05
2018-06-20 04:30:00	15.51		2018-06-20 04:30:00	76.4704		2018-06-20 04:30:00	-9.15527e-05
2018-06-20 04:45:00	14.8		2018-06-20 04:45:00	76.4704		2018-06-20 04:45:00	-9.15527e-05
2018-06-20 05:00:00	14.8		2018-06-20 05:00:00	76.4704		2018-06-20 05:00:00	-9.15527e-05
2018-06-20 05:15:00	14.45		2018-06-20 05:15:00	76.4704		2018-06-20 05:15:00	-9.15527e-05
2018-06-20 05:30:00	14.45		2018-06-20 05:30:00	76.4704		2018-06-20 05:30:00	-9.15527e-05
2018-06-20 05:45:00	14.45		2018-06-20 05:45:00	76.4704		2018-06-20 05:45:00	-9.15527e-05
2018-06-20 06:00:00	14.1		2018-06-20 06:00:00	76.4704		2018-06-20 06:00:00	-9.15527e-05
2018-06-20 06:15:00	14.1		2018-06-20 06:15:00	76.4704		2018-06-20 06:15:00	-9.15527e-05
2018-06-20 06:30:00	14.1		2018-06-20 06:30:00	76.4704		2018-06-20 06:30:00	-9.15527e-05
2018-06-20 06:45:00	13.74		2018-06-20 06:45:00	76.4704		2018-06-20 06:45:00	-9.15527e-05
2018-06-20 07:00:00	13.38		2018-06-20 07:00:00	76.4704		2018-06-20 07:00:00	-9.15527e-05
2018-06-20 07:15:00	14.1		2018-06-20 07:15:00	76.4704		2018-06-20 07:15:00	9.8038
2018-06-20 07:30:00	14.1		2018-06-20 07:30:00	76.4704		2018-06-20 07:30:00	19.6077
2018-06-20 07:45:00	14.1		2018-06-20 07:45:00	76.4704		2018-06-20 07:45:00	39.2156
2018-06-20 08:00:00	14.8		2018-06-20 08:00:00	76.4704		2018-06-20 08:00:00	68.6273
2018-06-20 08:15:00	15.51		2018-06-20 08:15:00	76.4704		2018-06-20 08:15:00	166.667
2018-06-20 08:30:00	16.21		2018-06-20 08:30:00	76.4704		2018-06-20 08:30:00	107.843
2018-06-20 08:45:00	16.56		2018-06-20 08:45:00	76.4704		2018-06-20 08:45:00	137.255
2018-06-20 09:00:00	16.91		2018-06-20 09:00:00	76.4704		2018-06-20 09:00:00	137.255
2018-06-20 09:15:00	17.27		2018-06-20 09:15:00	76.4704		2018-06-20 09:15:00	166.667
2018-06-20 09:30:00	18.32		2018-06-20 09:30:00	76.4704		2018-06-20 09:30:00	196.078
2018-06-20 09:45:00	19.37		2018-06-20 09:45:00	76.4704		2018-06-20 09:45:00	176.47
2018-06-20 10:00:00	20.07		2018-06-20 10:00:00	73.7253		2018-06-20 10:00:00	284.314
2018-06-20 10:15:00	20.42		2018-06-20 10:15:00	70.9802		2018-06-20 10:15:00	196.078
2018-06-20 10:30:00	21.12		2018-06-20 10:30:00	68.6273		2018-06-20 10:30:00	274.51
2018-06-20 10:45:00	21.47		2018-06-20 10:45:00	67.843		2018-06-20 10:45:00	372.549
2018-06-20 11:00:00	22.52		2018-06-20 11:00:00	66.2744		2018-06-20 11:00:00	323.529
2018-06-20 11:15:00	21.82		2018-06-20 11:15:00	67.4508		2018-06-20 11:15:00	245.098
2018-06-20 11:30:00	21.82		2018-06-20 11:30:00	65.8822		2018-06-20 11:30:00	372.549
2018-06-20 11:45:00	22.87		2018-06-20 11:45:00	62.745		2018-06-20 11:45:00	274.51
2018-06-20 12:00:00	22.17		2018-06-20 12:00:00	63.5293		2018-06-20 12:00:00	254.902
2018-06-20 12:15:00	21.82		2018-06-20 12:15:00	63.1371		2018-06-20 12:15:00	215.686
2018-06-20 12:30:00	21.47		2018-06-20 12:30:00	63.5293		2018-06-20 12:30:00	274.51
2018-06-20 12:45:00	22.52		2018-06-20 12:45:00	61.9606		2018-06-20 12:45:00	176.47
2018-06-20 13:00:00	21.47		2018-06-20 13:00:00	65.0979		2018-06-20 13:00:00	274.51
2018-06-20 13:15:00	22.17		2018-06-20 13:15:00	62.745		2018-06-20 13:15:00	911.764
2018-06-20 13:30:00	22.87		2018-06-20 13:30:00	60.7842		2018-06-20 13:30:00	284.314
2018-06-20 13:45:00	23.23		2018-06-20 13:45:00	61.9606		2018-06-20 13:45:00	754.902
2018-06-20 14:00:00	22.87		2018-06-20 14:00:00	61.9606		2018-06-20 14:00:00	656.862
2018-06-20 14:15:00	22.52		2018-06-20 14:15:00	60.7842		2018-06-20 14:15:00	147.059
2018-06-20 14:30:00	22.17		2018-06-20 14:30:00	58.8234		2018-06-20 14:30:00	107.843
2018-06-20 14:45:00	21.82		2018-06-20 14:45:00	61.1763		2018-06-20 14:45:00	137.255
2018-06-20 15:00:00	22.52		2018-06-20 15:00:00	62.745		2018-06-20 15:00:00	558.823
2018-06-20 15:15:00	23.58		2018-06-20 15:15:00	60.392		2018-06-20 15:15:00	372.549
2018-06-20 15:30:00	22.87		2018-06-20 15:30:00	59.6077		2018-06-20 15:30:00	137.255
2018-06-20 15:45:00	22.17		2018-06-20 15:45:00	58.8234		2018-06-20 15:45:00	107.843
2018-06-20 16:00:00	21.12		2018-06-20 16:00:00	58.8234		2018-06-20 16:00:00	78.4312
2018-06-20 16:15:00	20.42		2018-06-20 16:15:00	61.9606		2018-06-20 16:15:00	68.6273
2018-06-20 16:30:00	20.07		2018-06-20 16:30:00	65.0979		2018-06-20 16:30:00	39.2156
2018-06-20 16:45:00	19.37		2018-06-20 16:45:00	67.4508		2018-06-20 16:45:00	49.0195
2018-06-20 17:00:00	19.02		2018-06-20 17:00:00	68.6273		2018-06-20 17:00:00	19.6077
2018-06-20 17:15:00	18.67		2018-06-20 17:15:00	71.3724		2018-06-20 17:15:00	19.6077
2018-06-20 17:30:00	18.32		2018-06-20 17:30:00	72.5489		2018-06-20 17:30:00	9.8038
2018-06-20 17:45:00	18.67		2018-06-20 17:45:00	72.1567		2018-06-20 17:45:00	-9.15527e-05
2018-06-20 18:00:00	18.32		2018-06-20 18:00:00	72.5489		2018-06-20 18:00:00	-9.15527e-05
2018-06-20 18:15:00	18.32		2018-06-20 18:15:00	73.7253		2018-06-20 18:15:00	-9.15527e-05
2018-06-20 18:30:00	17.62		2018-06-20 18:30:00	74.5096		2018-06-20 18:30:00	-9.15527e-05
2018-06-20 18:45:00	17.27		2018-06-20 18:45:00	73.7253		2018-06-20 18:45:00	-9.15527e-05
2018-06-20 19:00:00	16.56		2018-06-20 19:00:00	73.7253		2018-06-20 19:00:00	-9.15527e-05
2018-06-20 19:15:00	16.56		2018-06-20 19:15:00	73.7253		2018-06-20 19:15:00	-9.15527e-05
2018-06-20 19:30:00	16.21		2018-06-20 19:30:00	73.3332		2018-06-20 19:30:00	-9.15527e-05
2018-06-20 19:45:00	16.21		2018-06-20 19:45:00	73.7253		2018-06-20 19:45:00	-9.15527e-05
2018-06-20 20:00:00	16.21		2018-06-20 20:00:00	73.3332		2018-06-20 20:00:00	-9.15527e-05
2018-06-20 20:15:00	16.21		2018-06-20 20:15:00	74.1175		2018-06-20 20:15:00	-9.15527e-05
2018-06-20 20:30:00	15.86		2018-06-20 20:30:00	74.5096		2018-06-20 20:30:00	-9.15527e-05
2018-06-20 20:45:00	15.86		2018-06-20 20:45:00	74.9018		2018-06-20 20:45:00	-9.15527e-05
2018-06-20 21:00:00	15.51		2018-06-20 21:00:00	75.6861		2018-06-20 21:00:00	-9.15527e-05
2018-06-20 21:15:00	15.51		2018-06-20 21:15:00	75.6861		2018-06-20 21:15:00	-9.15527e-05
2018-06-20 21:30:00	15.51		2018-06-20 21:30:00	75.6861		2018-06-20 21:30:00	-9.15527e-05
2018-06-20 21:45:00	15.51		2018-06-20 21:45:00	76.0783		2018-06-20 21:45:00	-9.15527e-05
2018-06-20 22:00:00	15.86		2018-06-20 22:00:00	76.4704		2018-06-20 22:00:00	-9.15527e-05
2018-06-20 22:15:00	16.21		2018-06-20 22:15:00	76.4704		2018-06-20 22:15:00	-9.15527e-05
2018-06-20 22:30:00	16.21		2018-06-20 22:30:00	76.4704		2018-06-20 22:30:00	-9.15527e-05
2018-06-20 22:45:00	16.21		2018-06-20 22:45:00	76.4704		2018-06-20 22:45:00	-9.15527e-05
2018-06-20 23:00:00	15.86		2018-06-20 23:00:00	76.4704		2018-06-20 23:00:00	-9.15527e-05
2018-06-20 23:15:00	15.86		2018-06-20 23:15:00	76.4704		2018-06-20 23:15:00	-9.15527e-05
2018-06-20 23:30:00	15.51		2018-06-20 23:30:00	76.4704		2018-06-20 23:30:00	-9.15527e-05
2018-06-20 23:45:00	15.51		2018-06-20 23:45:00	76.4704		2018-06-20 23:45:00	-9.15527e-05
2018-06-21	14.8		2018-06-21	76.4704		2018-06-21	-9.15527e-05
2018-06-21 00:15:00	14.45		2018-06-21 00:15:00	76.4704		2018-06-21 00:15:00	-9.15527e-05
2018-06-21 00:30:00	14.45		2018-06-21 00:30:00	76.4704		2018-06-21 00:30:00	-9.15527e-05
2018-06-21 00:45:00	14.1		2018-06-21 00:45:00	76.4704		2018-06-21 00:45:00	-9.15527e-05
2018-06-21 01:00:00	14.45		2018-06-21 01:00:00	76.4704		2018-06-21 01:00:00	-9.15527e-05
2018-06-21 01:15:00	14.45		2018-06-21 01:15:00	76.4704		2018-06-21 01:15:00	-9.15527e-05
2018-06-21 01:30:00	14.1		2018-06-21 01:30:00	76.4704		2018-06-21 01:30:00	-9.15527e-05
2018-06-21 01:45:00	14.1		2018-06-21 01:45:00	76.4704		2018-06-21 01:45:00	-9.15527e-05
2018-06-21 02:00:00	13.74		2018-06-21 02:00:00	76.4704		2018-06-21 02:00:00	-9.15527e-05
2018-06-21 02:15:00	13.38		2018-06-21 02:15:00	76.4704		2018-06-21 02:15:00	-9.15527e-05
2018-06-21 02:30:00	13.38		2018-06-21 02:30:00	76.0783		2018-06-21 02:30:00	-9.15527e-05
2018-06-21 02:45:00	13.38		2018-06-21 02:45:00	75.6861		2018-06-21 02:45:00	-9.15527e-05
2018-06-21 03:00:00	13.38		2018-06-21 03:00:00	75.294		2018-06-21 03:00:00	-9.15527e-05
2018-06-21 03:15:00	13.38		2018-06-21 03:15:00	75.6861		2018-06-21 03:15:00	-9.15527e-05
2018-06-21 03:30:00	13.38		2018-06-21 03:30:00	76.0783		2018-06-21 03:30:00	-9.15527e-05
2018-06-21 03:45:00	13.38		2018-06-21 03:45:00	76.0783		2018-06-21 03:45:00	-9.15527e-05
2018-06-21 04:00:00	13.38		2018-06-21 04:00:00	76.4704		2018-06-21 04:00:00	-9.15527e-05
2018-06-21 04:15:00	13.03		2018-06-21 04:15:00	76.4704		2018-06-21 04:15:00	-9.15527e-05
2018-06-21 04:30:00	13.03		2018-06-21 04:30:00	76.0783		2018-06-21 04:30:00	-9.15527e-05
2018-06-21 04:45:00	13.03		2018-06-21 04:45:00	76.0783		2018-06-21 04:45:00	-9.15527e-05
2018-06-21 05:00:00	13.03		2018-06-21 05:00:00	76.0783		2018-06-21 05:00:00	-9.15527e-05
2018-06-21 05:15:00	13.03		2018-06-21 05:15:00	76.0783		2018-06-21 05:15:00	-9.15527e-05
2018-06-21 05:30:00	13.03		2018-06-21 05:30:00	76.4704		2018-06-21 05:30:00	-9.15527e-05
2018-06-21 05:45:00	13.38		2018-06-21 05:45:00	76.4704		2018-06-21 05:45:00	-9.15527e-05
2018-06-21 06:00:00	13.38		2018-06-21 06:00:00	76.4704		2018-06-21 06:00:00	-9.15527e-05
2018-06-21 06:15:00	13.74		2018-06-21 06:15:00	76.4704		2018-06-21 06:15:00	-9.15527e-05
2018-06-21 06:30:00	14.1		2018-06-21 06:30:00	76.4704		2018-06-21 06:30:00	-9.15527e-05
2018-06-21 06:45:00	14.1		2018-06-21 06:45:00	76.4704		2018-06-21 06:45:00	-9.15527e-05
2018-06-21 07:00:00	13.38		2018-06-21 07:00:00	76.4704		2018-06-21 07:00:00	-9.15527e-05
2018-06-21 07:15:00	13.38		2018-06-21 07:15:00	76.4704		2018-06-21 07:15:00	9.8038
2018-06-21 07:30:00	13.38		2018-06-21 07:30:00	76.4704		2018-06-21 07:30:00	19.6077
2018-06-21 07:45:00	13.38		2018-06-21 07:45:00	76.4704		2018-06-21 07:45:00	29.4116
2018-06-21 08:00:00	13.38		2018-06-21 08:00:00	76.4704		2018-06-21 08:00:00	49.0195
2018-06-21 08:15:00	13.38		2018-06-21 08:15:00	76.4704		2018-06-21 08:15:00	166.667
2018-06-21 08:30:00	14.1		2018-06-21 08:30:00	76.4704		2018-06-21 08:30:00	215.686
2018-06-21 08:45:00	14.45		2018-06-21 08:45:00	76.4704		2018-06-21 08:45:00	274.51
2018-06-21 09:00:00	15.16		2018-06-21 09:00:00	76.4704		2018-06-21 09:00:00	323.529
2018-06-21 09:15:00	16.21		2018-06-21 09:15:00	76.4704		2018-06-21 09:15:00	362.745
2018-06-21 09:30:00	17.27		2018-06-21 09:30:00	75.294		2018-06-21 09:30:00	431.372
2018-06-21 09:45:00	18.32		2018-06-21 09:45:00	72.5489		2018-06-21 09:45:00	480.392
2018-06-21 10:00:00	19.72		2018-06-21 10:00:00	70.1959		2018-06-21 10:00:00	529.411
2018-06-21 10:15:00	21.47		2018-06-21 10:15:00	69.8038		2018-06-21 10:15:00	519.608
2018-06-21 10:30:00	23.23		2018-06-21 10:30:00	66.2744		2018-06-21 10:30:00	735.294
2018-06-21 10:45:00	22.52		2018-06-21 10:45:00	61.9606		2018-06-21 10:45:00	764.706
2018-06-21 11:00:00	23.93		2018-06-21 11:00:00	56.8626		2018-06-21 11:00:00	813.725
2018-06-21 11:15:00	22.87		2018-06-21 11:15:00	56.4705		2018-06-21 11:15:00	549.019
2018-06-21 11:30:00	21.82		2018-06-21 11:30:00	57.2548		2018-06-21 11:30:00	333.333
2018-06-21 11:45:00	22.17		2018-06-21 11:45:00	57.2548		2018-06-21 11:45:00	411.765
2018-06-21 12:00:00	22.87		2018-06-21 12:00:00	53.7254		2018-06-21 12:00:00	990.196
2018-06-21 12:15:00	22.87		2018-06-21 12:15:00	51.7646		2018-06-21 12:15:00	372.549
2018-06-21 12:30:00	22.87		2018-06-21 12:30:00	52.5489		2018-06-21 12:30:00	352.941
2018-06-21 12:45:00	23.23		2018-06-21 12:45:00	49.4117		2018-06-21 12:45:00	254.902
2018-06-21 13:00:00	23.58		2018-06-21 13:00:00	49.0195		2018-06-21 13:00:00	460.784
2018-06-21 13:15:00	22.87		2018-06-21 13:15:00	52.9411		2018-06-21 13:15:00	254.902
2018-06-21 13:30:00	22.87		2018-06-21 13:30:00	49.8038		2018-06-21 13:30:00	176.47
2018-06-21 13:45:00	22.17		2018-06-21 13:45:00	50.9803		2018-06-21 13:45:00	205.882
2018-06-21 14:00:00	22.17		2018-06-21 14:00:00	51.3724		2018-06-21 14:00:00	127.451
2018-06-21 14:15:00	21.12		2018-06-21 14:15:00	54.1175		2018-06-21 14:15:00	107.843
2018-06-21 14:30:00	21.47		2018-06-21 14:30:00	55.6861		2018-06-21 14:30:00	176.47
2018-06-21 14:45:00	21.82		2018-06-21 14:45:00	58.4312		2018-06-21 14:45:00	196.078
2018-06-21 15:00:00	22.17		2018-06-21 15:00:00	60.7842		2018-06-21 15:00:00	196.078
2018-06-21 15:15:00	22.17		2018-06-21 15:15:00	60.7842		2018-06-21 15:15:00	176.47
2018-06-21 15:30:00	21.82		2018-06-21 15:30:00	58.0391		2018-06-21 15:30:00	176.47
2018-06-21 15:45:00	21.82		2018-06-21 15:45:00	57.2548		2018-06-21 15:45:00	107.843
2018-06-21 16:00:00	21.82		2018-06-21 16:00:00	57.2548		2018-06-21 16:00:00	156.863
2018-06-21 16:15:00	21.82		2018-06-21 16:15:00	58.0391		2018-06-21 16:15:00	107.843
2018-06-21 16:30:00	21.12		2018-06-21 16:30:00	60.392		2018-06-21 16:30:00	58.8234
2018-06-21 16:45:00	20.77		2018-06-21 16:45:00	62.745		2018-06-21 16:45:00	29.4116
2018-06-21 17:00:00	20.07		2018-06-21 17:00:00	64.7057		2018-06-21 17:00:00	19.6077
2018-06-21 17:15:00	19.72		2018-06-21 17:15:00	66.2744		2018-06-21 17:15:00	9.8038
2018-06-21 17:30:00	19.37		2018-06-21 17:30:00	68.6273		2018-06-21 17:30:00	9.8038
2018-06-21 17:45:00	19.02		2018-06-21 17:45:00	69.4116		2018-06-21 17:45:00	-9.15527e-05
2018-06-21 18:00:00	18.67		2018-06-21 18:00:00	70.9802		2018-06-21 18:00:00	-9.15527e-05
2018-06-21 18:15:00	18.32		2018-06-21 18:15:00	71.3724		2018-06-21 18:15:00	-9.15527e-05
2018-06-21 18:30:00	17.97		2018-06-21 18:30:00	71.7645		2018-06-21 18:30:00	-9.15527e-05
[truncated: 18,453 more rows]
